# Supplementary material for: 4-Bromo-4′-(dimethyl­amino)stilbene
Source: Acta Crystallogr Sect E Struct Rep Online. 2009 Jun 6;65(Pt 7):o1475. doi: 10.1107/S1600536809020492 (PMC2969356; doi:10.1107/S1600536809020492)
Supplement: Supplementary file 1 [file e-65-o1475-sup1.cif]

##############################################################################
###                                                                        ###
###        Electronic paper (Acta Crystallographica Section E)             ###
###                                                                        ###
##############################################################################
#                                                                            #
# This CIF contains the data in a paper accepted for publication in Acta     #
# Crystallographica Section E. It conforms to the requirements of Notes      #
# for Authors for Section E, and has been peer reviewed under the auspices   #
# of the IUCr Commission on Journals.                                        #
#                                                                            #
# Full details of the Crystallographic Information File format               #
# are given in the paper "The Crystallographic Information File (CIF):       #
# a New Standard Archive File for Crystallography" by S. R. Hall, F. H.      #
# Allen and I. D. Brown [Acta Cryst. (1991), A47, 655-685].                  #
#                                                                            #
# The current version of the core CIF dictionary is obtainable from          #
# ftp://ftp.iucr.org/pub/cif_core.dic. The current version number is 2.4.    #
#                                                                            #
# Software is freely available for graphical display of the structure(s) in  #
# this CIF.  For information consult the CIF home page http://www.iucr.org/  #
# cif/home.html                                                              #
#                                                                            #
# This file may be used for bona fide research purposes within the           #
# scientific community so long as proper attribution is given to the journal # 
# article from which it was obtained.                                        #
#                                                                            #
##############################################################################
                                             
data_I
_audit_creation_method     SHELXL-97
_chemical_name_systematic
;
4-Bromo-4'-(dimethylamino)stilbene
;
_chemical_name_common     ?
_chemical_formula_moiety     'C16 H16 Br N'
_chemical_formula_sum     'C16 H16 Br N'
_chemical_formula_iupac     'C16 H16 Br N'
_chemical_formula_weight     302.21
_chemical_melting_point     354.0(10)
_symmetry_cell_setting     monoclinic
_symmetry_space_group_name_H-M     'P 21/c'
_symmetry_space_group_name_Hall     '-P 2ybc'
loop_
    _symmetry_equiv_pos_as_xyz
    'x, y, z'
    '-x, y+1/2, -z+1/2'
    '-x, -y, -z'
    'x, -y-1/2, z-1/2'
_cell_length_a     14.804(2)
_cell_length_b     6.0962(5)
_cell_length_c     15.2106(10)
_cell_angle_alpha     90.00
_cell_angle_beta     95.331(9)
_cell_angle_gamma     90.00
_cell_volume     1366.8(2)
_cell_formula_units_Z     4
_cell_measurement_reflns_used     2824
_cell_measurement_theta_min     2.65
_cell_measurement_theta_max     29.00
_cell_measurement_temperature     123(2)
_exptl_crystal_description     slab
_exptl_crystal_colour     yellow
_exptl_crystal_size_max     0.38
_exptl_crystal_size_mid     0.25
_exptl_crystal_size_min     0.10
_exptl_crystal_density_diffrn     1.469
_exptl_crystal_density_meas     ?
_exptl_crystal_density_method     'not measured'
_exptl_crystal_F_000     616
_exptl_absorpt_coefficient_mu     2.989
_exptl_absorpt_correction_type     multi-scan
_exptl_absorpt_process_details     '(SADABS; Sheldrick, 2002)'
_exptl_absorpt_correction_T_min     0.457
_exptl_absorpt_correction_T_max     0.749
_diffrn_ambient_temperature     123
_diffrn_radiation_type     MoK\a
_diffrn_radiation_wavelength     0.71073
_diffrn_radiation_source     'fine-focus sealed tube'
_diffrn_radiation_monochromator     'graphite'
_diffrn_measurement_device_type     'Bruker APEXII CCD'
_diffrn_measurement_device     '95mm CCD camera on \k-goniostat'
_diffrn_measurement_method     '\f and \w scans'
_diffrn_detector_area_resol_mean     ?
_diffrn_reflns_number     8606
_diffrn_reflns_av_R_equivalents     0.064
_diffrn_reflns_av_sigmaI/netI     0.125
_diffrn_reflns_theta_min     2.69
_diffrn_reflns_theta_max     27.00
_diffrn_reflns_theta_full     26.00
_diffrn_measured_fraction_theta_max     0.980
_diffrn_measured_fraction_theta_full     0.983
_diffrn_reflns_limit_h_min     -18
_diffrn_reflns_limit_h_max     18
_diffrn_reflns_limit_k_min     -7
_diffrn_reflns_limit_k_max     7
_diffrn_reflns_limit_l_min     -19
_diffrn_reflns_limit_l_max     19
_diffrn_standards_number     0
_diffrn_standards_decay_%     0
_refine_special_details
;
Refinement of <i>F</i>^2^ against ALL reflections. The weighted <i>R</i>-factor
<i>wR</i> and goodness of fit <i>S</i> are based on <i>F</i>^2^, conventional
<i>R</i>-factors <i>R</i> are based on <i>F</i>, with <i>F</i> set to zero for
negative <i>F</i>^2^. The threshold expression of <i>F</i>^2^ >
\s(<i>F</i>^2^) is used only for calculating <i>R</i>-factors(gt) <i>etc</i>.
and is not relevant to the choice of reflections for refinement.
<i>R</i>-factors based on <i>F</i>^2^ are statistically about twice as large
as those based on <i>F</i>, and <i>R</i>- factors based on ALL data will be
even larger.
;
_reflns_number_total     2986
_reflns_number_gt     1533
_reflns_threshold_expression     I>2\s(I)
_refine_ls_structure_factor_coef     Fsqd
_refine_ls_matrix_type     full
_refine_ls_R_factor_all     0.156
_refine_ls_R_factor_gt     0.075
_refine_ls_wR_factor_gt     0.187
_refine_ls_wR_factor_ref     0.213
_refine_ls_goodness_of_fit_ref     0.985
_refine_ls_restrained_S_all     0.985
_refine_ls_number_reflns     2986
_refine_ls_number_parameters     165
_refine_ls_number_restraints     0
_refine_ls_hydrogen_treatment     constr
_refine_ls_weighting_scheme     calc
_refine_ls_weighting_details
                 'calc w=1/[\s^2^(Fo^2^)+(0.1119P)^2^] where P=(Fo^2^+2Fc^2^)/3'
_atom_sites_solution_hydrogens     geom
_atom_sites_solution_primary     direct
_atom_sites_solution_secondary     difmap
_refine_ls_shift/su_max     0.000
_refine_ls_shift/su_mean     0.000
_refine_diff_density_max     0.942
_refine_diff_density_min     -0.540
_refine_ls_extinction_method     none
_refine_ls_extinction_coef     ?
loop_
    _atom_type_symbol
    _atom_type_description
    _atom_type_scat_dispersion_real
    _atom_type_scat_dispersion_imag
    _atom_type_scat_source
    'C' 'C' 0.0033 0.0016
                         'International Tables Vol C Tables 4.2.6.8 and 6.1.1.4'
    'H' 'H' 0.0000 0.0000
                         'International Tables Vol C Tables 4.2.6.8 and 6.1.1.4'
    'O' 'O' 0.0106 0.0060
                         'International Tables Vol C Tables 4.2.6.8 and 6.1.1.4'
    'N' 'N' 0.0061 0.0033
                         'International Tables Vol C Tables 4.2.6.8 and 6.1.1.4'
    'Cl' 'Cl' 0.1484 0.1585
                         'International Tables Vol C Tables 4.2.6.8 and 6.1.1.4'
_computing_data_collection     'APEX2 (Bruker, 2007)'
_computing_cell_refinement     'SAINT (Bruker, 2007)'
_computing_data_reduction     'SAINT (Bruker, 2007'
_computing_structure_solution     'SHELXS97 (Sheldrick, 2008)'
_computing_structure_refinement     'SHELXL97 (Sheldrick, 2008)'
_computing_molecular_graphics     'Ortep-3 for Windows (Farrugia, 1997)'
_computing_publication_material     'PARST95 (Nardelli, 1995)'
loop_
    _atom_site_type_symbol
    _atom_site_label
    _atom_site_fract_x
    _atom_site_fract_y
    _atom_site_fract_z
    _atom_site_U_iso_or_equiv
    _atom_site_adp_type
    _atom_site_calc_flag
    _atom_site_refinement_flags
    _atom_site_occupancy
    _atom_site_disorder_assembly
    _atom_site_disorder_group
    Br Br1 0.36239(6) -0.41740(14) 0.35579(5) 0.0487(4) Uani d . 1 . .
    N N1 -0.0563(6) 0.4693(11) 0.6162(5) 0.055(2) Uani d . 1 . .
    C C1 0.3671(6) -0.2184(13) 0.4545(5) 0.043(2) Uani d . 1 . .
    C C2 0.4151(6) -0.2818(16) 0.5312(5) 0.055(2) Uani d . 1 . .
    H H2 0.4433 -0.4217 0.5367 0.066 Uiso calc R 1 . .
    C C3 0.4210(6) -0.1319(16) 0.6019(5) 0.055(2) Uani d . 1 . .
    H H3 0.4562 -0.1695 0.6552 0.066 Uiso calc R 1 . .
    C C4 0.3768(5) 0.0699(13) 0.5960(5) 0.0394(19) Uani d . 1 . .
    C C5 0.3297(6) 0.1216(13) 0.5151(5) 0.046(2) Uani d . 1 . .
    H H5 0.3014 0.2613 0.5089 0.055 Uiso calc R 1 . .
    C C6 0.3215(6) -0.0195(14) 0.4429(5) 0.050(2) Uani d . 1 . .
    H H6 0.2871 0.0176 0.3892 0.061 Uiso calc R 1 . .
    C C7 0.3859(6) 0.2246(15) 0.6700(5) 0.050(2) Uani d . 1 . .
    H H7 0.4442 0.2300 0.7017 0.060 Uiso calc R 1 . .
    C C8 0.3242(6) 0.3591(14) 0.6993(5) 0.047(2) Uani d . 1 . .
    H H8 0.3483 0.4566 0.7442 0.056 Uiso calc R 1 . .
    C C9 0.2261(6) 0.3859(12) 0.6758(4) 0.042(2) Uani d . 1 . .
    C C10 0.1699(6) 0.2157(13) 0.6391(4) 0.039(2) Uani d . 1 . .
    H H10 0.1963 0.0776 0.6278 0.047 Uiso calc R 1 . .
    C C11 0.0804(6) 0.2435(12) 0.6198(5) 0.041(2) Uani d . 1 . .
    H H11 0.0458 0.1253 0.5936 0.049 Uiso calc R 1 . .
    C C12 0.0344(6) 0.4455(11) 0.6371(5) 0.0369(18) Uani d . 1 . .
    C C13 0.0914(6) 0.6088(12) 0.6775(4) 0.042(2) Uani d . 1 . .
    H H13 0.0663 0.7459 0.6924 0.050 Uiso calc R 1 . .
    C C14 0.1825(6) 0.5720(12) 0.6956(5) 0.043(2) Uani d . 1 . .
    H H14 0.2178 0.6859 0.7242 0.052 Uiso calc R 1 . .
    C C15 -0.1121(6) 0.3046(14) 0.5665(6) 0.054(2) Uani d . 1 . .
    H H15A -0.0868 0.2745 0.5105 0.081 Uiso calc R 1 . .
    H H15B -0.1742 0.3600 0.5547 0.081 Uiso calc R 1 . .
    H H15C -0.1127 0.1692 0.6012 0.081 Uiso calc R 1 . .
    C C16 -0.1007(6) 0.6780(14) 0.6312(6) 0.055(2) Uani d . 1 . .
    H H16A -0.0761 0.7393 0.6880 0.082 Uiso calc R 1 . .
    H H16B -0.1661 0.6543 0.6319 0.082 Uiso calc R 1 . .
    H H16C -0.0898 0.7805 0.5837 0.082 Uiso calc R 1 . .
loop_
    _atom_site_aniso_label
    _atom_site_aniso_U_11
    _atom_site_aniso_U_22
    _atom_site_aniso_U_33
    _atom_site_aniso_U_12
    _atom_site_aniso_U_13
    _atom_site_aniso_U_23
    Br1 0.0677(7) 0.0433(5) 0.0349(4) 0.0116(4) 0.0043(3) -0.0004(4)
    N1 0.080(7) 0.033(4) 0.053(4) 0.003(4) 0.010(4) -0.008(3)
    C1 0.068(6) 0.037(5) 0.025(4) 0.000(4) 0.010(4) 0.008(3)
    C2 0.057(6) 0.069(6) 0.038(5) 0.022(5) 0.001(4) 0.001(5)
    C3 0.047(6) 0.085(7) 0.032(4) 0.014(5) -0.001(4) 0.005(5)
    C4 0.037(5) 0.051(5) 0.030(4) -0.010(4) 0.002(3) -0.001(4)
    C5 0.061(6) 0.043(5) 0.036(4) 0.003(4) 0.014(4) 0.006(4)
    C6 0.064(6) 0.062(6) 0.025(4) 0.019(5) 0.004(4) 0.015(4)
    C7 0.058(6) 0.059(6) 0.031(4) -0.012(5) 0.000(4) 0.008(4)
    C8 0.066(7) 0.052(5) 0.024(4) -0.011(5) 0.011(4) 0.001(4)
    C9 0.075(7) 0.030(5) 0.020(3) -0.006(4) 0.007(3) 0.004(3)
    C10 0.065(6) 0.036(5) 0.019(3) -0.008(4) 0.014(3) -0.007(3)
    C11 0.068(7) 0.031(4) 0.026(4) -0.017(4) 0.012(4) 0.001(3)
    C12 0.055(6) 0.026(4) 0.031(4) 0.004(4) 0.014(3) 0.003(3)
    C13 0.082(7) 0.021(4) 0.024(4) -0.003(4) 0.007(4) -0.004(3)
    C14 0.075(7) 0.030(4) 0.024(4) -0.011(4) 0.005(4) -0.004(3)
    C15 0.068(7) 0.038(5) 0.055(5) -0.003(4) 0.007(4) 0.000(4)
    C16 0.069(7) 0.045(5) 0.049(5) 0.006(4) 0.001(4) -0.009(4)
_geom_special_details
;
All e.s.d.'s (except the e.s.d. in the dihedral angle between two l.s. planes)
are estimated using the full covariance matrix. The cell e.s.d.'s are taken
into account individually in the estimation of e.s.d.'s in distances, angles
and torsion angles; correlations between e.s.d.'s in cell parameters are only
used when they are defined by crystal symmetry. An approximate (isotropic)
treatment of cell e.s.d.'s is used for estimating e.s.d.'s involving l.s.
planes.
;
loop_
    _geom_bond_atom_site_label_1
    _geom_bond_atom_site_label_2
    _geom_bond_site_symmetry_2
    _geom_bond_distance
    _geom_bond_publ_flag
    Br1 C1 . 1.927(8) ?
    N1 C12 . 1.359(11) ?
    N1 C16 . 1.460(10) ?
    N1 C15 . 1.465(11) ?
    C1 C2 . 1.364(10) ?
    C1 C6 . 1.391(11) ?
    C2 C3 . 1.408(12) ?
    C2 H2 . 0.9500 ?
    C3 C4 . 1.392(11) ?
    C3 H3 . 0.9500 ?
    C4 C5 . 1.393(10) ?
    C4 C7 . 1.465(11) ?
    C5 C6 . 1.392(11) ?
    C5 H5 . 0.9500 ?
    C6 H6 . 0.9500 ?
    C7 C8 . 1.334(12) ?
    C7 H7 . 0.9500 ?
    C8 C9 . 1.472(12) ?
    C8 H8 . 0.9500 ?
    C9 C14 . 1.353(11) ?
    C9 C10 . 1.412(10) ?
    C10 C11 . 1.342(11) ?
    C10 H10 . 0.9500 ?
    C11 C12 . 1.443(10) ?
    C11 H11 . 0.9500 ?
    C12 C13 . 1.408(11) ?
    C13 C14 . 1.371(11) ?
    C13 H13 . 0.9500 ?
    C14 H14 . 0.9500 ?
    C15 H15A . 0.9800 ?
    C15 H15B . 0.9800 ?
    C15 H15C . 0.9800 ?
    C16 H16A . 0.9800 ?
    C16 H16B . 0.9800 ?
    C16 H16C . 0.9800 ?
loop_
    _geom_angle_atom_site_label_1
    _geom_angle_atom_site_label_2
    _geom_angle_atom_site_label_3
    _geom_angle_site_symmetry_1
    _geom_angle_site_symmetry_3
    _geom_angle
    _geom_angle_publ_flag
    C12 N1 C16 . . 120.5(7) ?
    C12 N1 C15 . . 123.1(7) ?
    C16 N1 C15 . . 115.9(7) ?
    C2 C1 C6 . . 124.3(8) ?
    C2 C1 Br1 . . 117.8(6) ?
    C6 C1 Br1 . . 117.9(6) ?
    C1 C2 C3 . . 117.4(8) ?
    C1 C2 H2 . . 121.3 ?
    C3 C2 H2 . . 121.3 ?
    C4 C3 C2 . . 121.9(7) ?
    C4 C3 H3 . . 119.0 ?
    C2 C3 H3 . . 119.0 ?
    C3 C4 C5 . . 116.8(7) ?
    C3 C4 C7 . . 120.7(7) ?
    C5 C4 C7 . . 122.4(8) ?
    C6 C5 C4 . . 123.8(8) ?
    C6 C5 H5 . . 118.1 ?
    C4 C5 H5 . . 118.1 ?
    C1 C6 C5 . . 115.7(7) ?
    C1 C6 H6 . . 122.2 ?
    C5 C6 H6 . . 122.2 ?
    C8 C7 C4 . . 129.5(8) ?
    C8 C7 H7 . . 115.2 ?
    C4 C7 H7 . . 115.2 ?
    C7 C8 C9 . . 132.6(8) ?
    C7 C8 H8 . . 113.7 ?
    C9 C8 H8 . . 113.7 ?
    C14 C9 C10 . . 115.4(8) ?
    C14 C9 C8 . . 121.3(7) ?
    C10 C9 C8 . . 123.1(7) ?
    C11 C10 C9 . . 121.9(8) ?
    C11 C10 H10 . . 119.1 ?
    C9 C10 H10 . . 119.1 ?
    C10 C11 C12 . . 122.7(7) ?
    C10 C11 H11 . . 118.7 ?
    C12 C11 H11 . . 118.7 ?
    N1 C12 C13 . . 124.4(7) ?
    N1 C12 C11 . . 121.4(7) ?
    C13 C12 C11 . . 114.2(8) ?
    C14 C13 C12 . . 120.7(7) ?
    C14 C13 H13 . . 119.7 ?
    C12 C13 H13 . . 119.7 ?
    C9 C14 C13 . . 125.0(7) ?
    C9 C14 H14 . . 117.5 ?
    C13 C14 H14 . . 117.5 ?
    N1 C15 H15A . . 109.5 ?
    N1 C15 H15B . . 109.5 ?
    H15A C15 H15B . . 109.5 ?
    N1 C15 H15C . . 109.5 ?
    H15A C15 H15C . . 109.5 ?
    H15B C15 H15C . . 109.5 ?
    N1 C16 H16A . . 109.5 ?
    N1 C16 H16B . . 109.5 ?
    H16A C16 H16B . . 109.5 ?
    N1 C16 H16C . . 109.5 ?
    H16A C16 H16C . . 109.5 ?
    H16B C16 H16C . . 109.5 ?
loop_
    _geom_torsion_atom_site_label_1
    _geom_torsion_atom_site_label_2
    _geom_torsion_atom_site_label_3
    _geom_torsion_atom_site_label_4
    _geom_torsion_site_symmetry_1
    _geom_torsion_site_symmetry_2
    _geom_torsion_site_symmetry_3
    _geom_torsion_site_symmetry_4
    _geom_torsion
    _geom_torsion_publ_flag
    C6 C1 C2 C3 . . . . -2.3(14) ?
    Br1 C1 C2 C3 . . . . 177.7(6) ?
    C1 C2 C3 C4 . . . . 2.7(13) ?
    C2 C3 C4 C5 . . . . -2.9(12) ?
    C2 C3 C4 C7 . . . . -178.7(8) ?
    C3 C4 C5 C6 . . . . 2.8(12) ?
    C7 C4 C5 C6 . . . . 178.5(8) ?
    C2 C1 C6 C5 . . . . 2.1(13) ?
    Br1 C1 C6 C5 . . . . -177.8(6) ?
    C4 C5 C6 C1 . . . . -2.4(12) ?
    C3 C4 C7 C8 . . . . -142.8(9) ?
    C5 C4 C7 C8 . . . . 41.7(13) yes
    C4 C7 C8 C9 . . . . 7.1(15) yes
    C7 C8 C9 C14 . . . . -160.7(9) ?
    C7 C8 C9 C10 . . . . 25.4(12) yes
    C14 C9 C10 C11 . . . . 4.5(10) ?
    C8 C9 C10 C11 . . . . 178.7(7) ?
    C9 C10 C11 C12 . . . . -1.8(10) ?
    C16 N1 C12 C13 . . . . 3.1(11) ?
    C15 N1 C12 C13 . . . . 173.9(7) ?
    C16 N1 C12 C11 . . . . -177.6(7) ?
    C15 N1 C12 C11 . . . . -6.8(11) ?
    C10 C11 C12 N1 . . . . 179.5(7) ?
    C10 C11 C12 C13 . . . . -1.1(10) ?
    N1 C12 C13 C14 . . . . -179.3(7) ?
    C11 C12 C13 C14 . . . . 1.3(9) ?
    C10 C9 C14 C13 . . . . -4.4(10) ?
    C8 C9 C14 C13 . . . . -178.8(7) ?
    C12 C13 C14 C9 . . . . 1.5(11) ?
data_global
_journal_date_recd_electronic     2009-05-25
_journal_date_accepted     2009-05-29
_journal_name_full     'Acta Crystallographica, Section E'
_journal_year     2009
_journal_volume     65
_journal_issue      7
_journal_page_first     o1475
_journal_page_last     o1475
_journal_paper_category     QO
_journal_coeditor_code     HG2518
_publ_contact_author_name     'Dr. Rodolfo Moreno-Fuquen'
_publ_contact_author_address
;
     Departamento de Qu\'imica. Facultad de Ciencias, Universidad
     del Valle, Apartado 25360, Santiago de Cali,
     Colombia.
;
_publ_contact_author_email     'rodimo26@yahoo.es'
_publ_contact_author_fax     '57 23 392440'
_publ_contact_author_phone     '57 23 393248'
_publ_section_title
;
4-Bromo-4'-(dimethylamino)stilbene
;
loop_
    _publ_author_name
    _publ_author_address
    'Moreno-Fuquen, Rodolfo'
;    Departamento de Qu\'imica - Facultad de Ciencias,
     Universidad del Valle
     Apartado 25360, Santiago de Cali,
     Colombia
;
    'Kennedy, Alan R.'
;    WestCHEM, Department of Pure and Applied Chemistry,
     University of Strathclyde,
     295 Cathedral Street, Glasgow G1 1XL,
     Scotland
;
    'Cordoba, Cristina'
;    Departamento de Qu\'imica - Facultad de Ciencias,
     Universidad del Valle
     Apartado 25360, Santiago de Cali,
     Colombia
;
