# Supplementary material for: 4-Bromo-4′-(dimethyl­amino)stilbene
Source: Acta Crystallogr Sect E Struct Rep Online. 2009 Jun 6;65(Pt 7):o1475. doi: 10.1107/S1600536809020492 (PMC2969356; doi:10.1107/S1600536809020492)
Supplement: Supplementary file 2 [file e-65-o1475-Isup2.hkl]

# 
# h,k,l, Fc-squared, Fo-squared, sigma(Fo-squared) and status flag 
# 
data_I
_shelx_title ' rodolf5a in P 21/c' 
_shelx_refln_list_code          4 
_shelx_F_calc_maximum      217.67 
_exptl_crystal_F_000       616.00 
_reflns_d_resolution_high  0.7828 
 
loop_ 
 _symmetry_equiv_pos_as_xyz 
 'x, y, z' 
 '-x, y+1/2, -z+1/2' 
 '-x, -y, -z' 
 'x, -y-1/2, z-1/2' 
 
_cell_length_a    14.8040 
_cell_length_b     6.0962 
_cell_length_c    15.2106 
_cell_angle_alpha  90.000 
_cell_angle_beta   95.331 
_cell_angle_gamma  90.000 
 
_shelx_F_squared_multiplier     1.000 
 
loop_ 
 _refln_index_h 
 _refln_index_k 
 _refln_index_l 
 _refln_F_squared_calc 
 _refln_F_squared_meas 
 _refln_F_squared_sigma 
 _refln_observed_status 
   3   0   0    24164.43    25967.81    201.94 o 
   4   0   0    47381.13    46759.81    265.36 o 
   5   0   0     1540.24     2136.55     92.76 o 
   6   0   0      279.74      334.85     44.96 o 
   7   0   0    12308.65    11318.79    342.50 o 
   8   0   0      623.54      597.78     90.58 o 
   9   0   0        2.05       53.70     96.31 o 
  10   0   0      543.69      700.46    110.28 o 
  11   0   0     1454.31     1287.36    125.19 o 
  12   0   0      135.70      137.53    123.09 o 
  13   0   0       45.75      118.17    129.85 o 
  15   0   0      557.53      453.93    145.73 o 
  16   0   0       32.71      106.89    150.88 o 
  18   0   0       54.27      106.67    176.67 o 
   1   1   0      124.56      207.83     10.89 o 
   2   1   0     5064.16     6128.43     47.88 o 
   3   1   0     3085.23     3355.66     34.06 o 
   4   1   0      491.64      485.80     16.13 o 
   5   1   0      733.26      641.74     28.84 o 
   6   1   0      575.64      496.99     37.61 o 
   7   1   0      775.03     1004.92     43.33 o 
   8   1   0       54.47       60.84     43.55 o 
   9   1   0      555.16      496.81     49.94 o 
  10   1   0       98.74      193.29     53.35 o 
  11   1   0        0.01       30.25     81.79 o 
  12   1   0      415.09      453.51     74.82 o 
  13   1   0      367.24      462.14     95.57 o 
  14   1   0        7.95       95.26     97.11 o 
  15   1   0       45.25       62.03    103.55 o 
  16   1   0      175.76      292.37    112.66 o 
  17   1   0       79.79      190.68    117.30 o 
  18   1   0        0.10      234.86    175.13 o 
   0   2   0      272.38      476.37     39.53 o 
   1   2   0      541.24      576.96     27.17 o 
   2   2   0      336.86      365.77     25.58 o 
   3   2   0     4839.63     4735.00     55.90 o 
   4   2   0       71.51      216.89     17.70 o 
   5   2   0      260.54      732.34     27.55 o 
   6   2   0     2124.33     2273.87     36.73 o 
   7   2   0     1316.56     1140.26     36.30 o 
   8   2   0       60.00       56.38     45.75 o 
   9   2   0        0.05       36.05     69.11 o 
  10   2   0      805.22      919.99     68.58 o 
  11   2   0       56.50      103.30     67.15 o 
  12   2   0      214.11      185.05     73.22 o 
  13   2   0       64.80       95.14     99.43 o 
  14   2   0       52.42      114.22    103.72 o 
  15   2   0       23.81      182.89    110.00 o 
  17   2   0        1.40       90.77    172.91 o 
   1   3   0     3872.41     3746.98     53.91 o 
   2   3   0     1510.06     1252.23     50.88 o 
   3   3   0     3012.59     2858.56     71.71 o 
   4   3   0      273.43      322.24     23.27 o 
   5   3   0     3016.62     2858.23     41.47 o 
   6   3   0     1776.59     1688.92     47.98 o 
   7   3   0       90.90       66.02     39.05 o 
   8   3   0      678.26      733.04     51.47 o 
   9   3   0      488.72      585.56     56.64 o 
  10   3   0     1835.91     1748.94     80.51 o 
  11   3   0      104.95      132.33     69.65 o 
  12   3   0      449.30      434.66     76.15 o 
  13   3   0      261.11      238.24     82.85 o 
  14   3   0       86.26       42.22    112.36 o 
  15   3   0       35.56       18.90    119.87 o 
  16   3   0       87.13      102.67    127.50 o 
  17   3   0       59.63      179.65    135.88 o 
   0   4   0      641.01      526.78     52.57 o 
   1   4   0      695.25      611.46     37.46 o 
   2   4   0      315.71      314.36     46.68 o 
   3   4   0      269.82      230.81     34.87 o 
   4   4   0      379.99      383.72     27.53 o 
   5   4   0      113.34      150.79     28.58 o 
   6   4   0       89.10       94.44     34.15 o 
   7   4   0      275.41      226.24     37.62 o 
   8   4   0      349.64      327.35     45.33 o 
   9   4   0       85.98      129.81     48.04 o 
  10   4   0       12.31       74.69     56.20 o 
  11   4   0       77.41       85.46     55.93 o 
  12   4   0       36.96      110.65     78.44 o 
  13   4   0        0.09       24.26    103.90 o 
  14   4   0       13.32      133.21    120.69 o 
  15   4   0       44.81       36.69    130.58 o 
  16   4   0        5.00       82.35    139.91 o 
   1   5   0      631.12      663.87     54.13 o 
   2   5   0      689.60      719.45     69.56 o 
   3   5   0        3.25       74.42     43.37 o 
   4   5   0      155.01      193.61     35.34 o 
   5   5   0      594.96      456.31     42.52 o 
   6   5   0      103.30       83.72     39.77 o 
   7   5   0       71.52       81.48     42.88 o 
   8   5   0      407.38      398.92     48.66 o 
   9   5   0       87.75      127.25     51.74 o 
  10   5   0        2.51       57.75     59.51 o 
  11   5   0       80.98       76.71     81.20 o 
  12   5   0       74.20       98.43     97.01 o 
  13   5   0       27.86       43.98    124.04 o 
  14   5   0       18.71       57.66    203.31 o 
   0   6   0     1857.39     1550.22    116.80 o 
   1   6   0      338.19      375.77     80.41 o 
   2   6   0       19.75       73.97    114.18 o 
   3   6   0      557.33      495.45    118.50 o 
   4   6   0      848.17      835.47    124.84 o 
   5   6   0      313.75      245.14    124.39 o 
   6   6   0       96.64      289.32     97.95 o 
   7   6   0      701.46      931.44     86.46 o 
   8   6   0      239.69      356.34     85.76 o 
   9   6   0       48.28       88.32     92.04 o 
  10   6   0      119.17      343.72     98.78 o 
  11   6   0      353.27      444.86    107.06 o 
  12   6   0       54.25       66.62    136.37 o 
   2   7   0       75.18       71.96     91.50 o 
   3   7   0      102.63       13.80    139.51 o 
   4   7   0        1.89       16.10    137.50 o 
   5   7   0       51.59      113.96    109.02 o 
   6   7   0       36.46      144.08    163.83 o 
   7   7   0       44.00      212.12    118.15 o 
   8   7   0        1.44       22.06    125.69 o 
 -18   1   1       14.39      150.82    122.60 o 
 -17   1   1        0.70       29.32    115.14 o 
 -16   1   1       73.24      228.19    128.16 o 
 -15   1   1      204.90      277.01    105.31 o 
 -14   1   1       28.77      -23.93    135.16 o 
 -13   1   1      244.34      320.71     74.83 o 
 -12   1   1      957.02     1015.46     74.53 o 
 -11   1   1      653.19      606.99     59.92 o 
 -10   1   1       99.67       71.33     52.42 o 
  -9   1   1     2169.43     2112.56     56.21 o 
  -8   1   1     1860.82     1577.28     49.66 o 
  -7   1   1      299.73      338.10     41.05 o 
  -6   1   1     2279.17     2142.66     47.13 o 
  -5   1   1     5310.45     5043.79     52.01 o 
  -4   1   1     1964.85     1899.87     20.16 o 
  -3   1   1     2839.46     3605.87     18.45 o 
  -2   1   1    13141.78    13925.04     38.11 o 
   0   1   1     4751.99     4970.81     45.78 o 
   1   1   1     4406.22     6050.91     47.75 o 
   2   1   1     4956.18     4855.80     20.45 o 
   3   1   1     8419.86     8279.41     78.36 o 
   4   1   1      254.26      345.62     20.26 o 
   5   1   1     1531.08     1325.05     35.61 o 
   6   1   1     2504.53     2181.86     38.22 o 
   7   1   1     4727.67     4485.99     61.89 o 
   8   1   1       50.14       54.42     42.90 o 
   9   1   1     1140.46      960.69     60.96 o 
  10   1   1     2493.16     2324.20     72.08 o 
  11   1   1      264.63      264.34     68.45 o 
  12   1   1       18.70      103.90    107.05 o 
  13   1   1      935.73     1125.29     99.82 o 
  14   1   1      225.91      391.33     98.85 o 
  15   1   1       25.59       81.06    104.69 o 
  16   1   1      139.00      217.48    112.16 o 
  17   1   1      172.60      460.09    119.65 o 
  18   1   1       33.50       86.70    124.88 o 
 -17   2   1       53.80      203.73    174.59 o 
 -16   2   1        2.13       -5.54    158.80 o 
 -15   2   1      100.62      284.96    110.52 o 
 -14   2   1      355.28      396.10     83.73 o 
 -13   2   1      254.14      203.88     77.33 o 
 -12   2   1        4.24       20.05     72.38 o 
 -11   2   1       60.46       22.07     82.37 o 
 -10   2   1     2908.78     2616.58     74.77 o 
  -9   2   1      925.99      760.98     61.13 o 
  -8   2   1       63.30       71.07     67.80 o 
  -7   2   1     2102.53     1852.52     49.57 o 
  -6   2   1     3746.93     3421.07     39.88 o 
  -5   2   1      980.60      987.93     26.74 o 
  -4   2   1       79.20       78.35     18.15 o 
  -3   2   1    13883.15    14229.34    125.79 o 
  -2   2   1     3455.84     3176.25     38.21 o 
  -1   2   1       17.37      129.62     45.78 o 
   0   2   1     4095.05     4098.00     61.00 o 
   1   2   1    14483.12    15647.31     50.45 o 
   2   2   1     1275.79     1157.91     33.40 o 
   3   2   1     1377.64     1356.53     25.57 o 
   4   2   1     2421.95     2157.34     25.91 o 
   5   2   1     6233.25     6285.97     77.36 o 
   6   2   1      291.89      279.65     28.38 o 
   7   2   1      791.67      816.57     46.17 o 
   8   2   1     2227.60     2066.86     54.30 o 
   9   2   1      344.90      264.86     57.94 o 
  10   2   1        8.66       24.07     62.19 o 
  11   2   1       59.12       36.62    131.14 o 
  12   2   1      604.90      657.68     97.84 o 
  13   2   1       31.49       48.25     98.11 o 
  14   2   1       94.78      161.13    103.99 o 
  15   2   1       62.52      170.58    111.14 o 
  16   2   1       33.72      251.81    117.82 o 
  17   2   1        0.21      201.99    175.18 o 
  18   2   1       22.30       62.98    189.00 o 
 -17   3   1        3.54       22.74    133.64 o 
 -16   3   1        5.46       57.77    123.92 o 
 -14   3   1       42.05       74.55    100.44 o 
 -13   3   1        1.60      103.42    105.28 o 
 -12   3   1       27.58       30.78     76.24 o 
 -11   3   1       77.04      -10.13     85.44 o 
 -10   3   1      265.20      287.64     66.64 o 
  -9   3   1       97.71      125.17     53.75 o 
  -8   3   1        4.95       49.42     48.43 o 
  -7   3   1      120.71       66.62     39.09 o 
  -6   3   1        9.29       16.57     29.34 o 
  -5   3   1       86.91       80.40     23.62 o 
  -4   3   1       56.26       12.88     24.32 o 
  -3   3   1      488.38      631.45     25.67 o 
  -2   3   1      275.77      222.18     38.18 o 
  -1   3   1        0.10       -0.11     35.77 o 
   0   3   1        0.07       -6.55     19.21 o 
   1   3   1       13.51       -5.95     27.94 o 
   2   3   1       14.34       50.36     24.03 o 
   3   3   1        5.09       16.63     19.08 o 
   4   3   1      451.39      422.92     24.27 o 
   5   3   1      266.52      356.20     37.84 o 
   6   3   1      169.87      104.79     34.24 o 
   7   3   1        0.30       -3.44     41.36 o 
   8   3   1      302.72      252.44     36.16 o 
   9   3   1       19.50       23.80     60.47 o 
  10   3   1       81.37      133.70     68.56 o 
  11   3   1       48.31      -10.93     82.15 o 
  12   3   1        8.64       55.52    132.03 o 
  13   3   1       52.24      105.21    105.40 o 
  14   3   1        3.75       28.26    110.75 o 
  15   3   1        6.73       22.16    120.60 o 
  16   3   1        0.20       68.92    175.85 o 
  17   3   1        1.89       33.50    136.15 o 
 -16   4   1       42.88      141.44    137.98 o 
 -15   4   1       42.00       64.55    100.64 o 
 -14   4   1      175.68      267.86     92.44 o 
 -13   4   1      336.89      385.86     88.32 o 
 -12   4   1        5.61      229.71     82.46 o 
 -11   4   1       89.07      163.37     74.93 o 
 -10   4   1     1395.73     1317.22     74.08 o 
  -9   4   1      327.85      349.11     48.18 o 
  -8   4   1        0.67       34.77     39.58 o 
  -7   4   1     1297.98     1194.76     40.78 o 
  -6   4   1     1649.07     1465.96     33.21 o 
  -5   4   1      246.80      292.28     28.31 o 
  -4   4   1      311.69      297.78     31.20 o 
  -3   4   1     3418.60     3072.85     48.31 o 
  -2   4   1     1358.89     1244.36     52.10 o 
  -1   4   1       91.09      177.92     44.96 o 
   0   4   1     2594.88     2344.18    124.47 o 
   1   4   1     2101.60     2005.43     48.96 o 
   2   4   1     1669.25     1504.40     68.59 o 
   3   4   1      445.16      485.37     38.42 o 
   4   4   1     2082.10     1904.42     65.42 o 
   5   4   1     1831.67     1409.36     76.18 o 
   6   4   1      296.69      302.16     41.89 o 
   7   4   1      567.24      526.68     52.07 o 
   8   4   1     1556.21     1481.91     51.42 o 
   9   4   1      489.36      501.38     50.15 o 
  10   4   1        0.61       82.58     51.87 o 
  11   4   1      313.63      326.91     57.74 o 
  12   4   1      317.79      379.66     79.74 o 
  13   4   1       69.98      157.96     87.57 o 
  14   4   1       23.85      174.58    123.08 o 
  15   4   1      116.65      202.40    133.31 o 
  16   4   1        4.19       27.44    141.70 o 
 -14   5   1        5.35       72.54    133.80 o 
 -13   5   1      285.25      360.94    117.13 o 
 -12   5   1      153.72      219.67     87.12 o 
 -11   5   1      206.88      227.56     73.80 o 
 -10   5   1        5.11       49.06     66.96 o 
  -9   5   1      716.91      684.15     65.10 o 
  -8   5   1      377.24      426.66     43.50 o 
  -7   5   1      192.80      158.60     38.08 o 
  -6   5   1       72.21      117.50     30.53 o 
  -5   5   1     1499.39     1330.46     41.01 o 
  -4   5   1      632.97      557.75     46.22 o 
  -3   5   1       42.55      109.00     47.16 o 
  -2   5   1     1389.61     1300.53     67.61 o 
  -1   5   1      687.45      492.52     45.40 o 
   0   5   1      571.21      700.29     63.62 o 
   1   5   1       77.72      152.09     47.89 o 
   2   5   1     3280.77     3092.14    129.27 o 
   3   5   1      738.33      597.84     32.99 o 
   4   5   1      124.45       98.59     31.88 o 
   5   5   1      126.65      180.55     44.81 o 
   6   5   1     1141.12     1081.86     52.20 o 
   7   5   1      567.00      530.71     46.22 o 
   8   5   1       49.14      114.62     47.89 o 
   9   5   1      264.59      283.64     62.38 o 
  10   5   1      305.99      361.44     67.17 o 
  11   5   1      155.88      144.24     70.70 o 
  12   5   1        2.22      102.10     86.50 o 
  13   5   1      101.74      137.83    126.06 o 
  14   5   1       38.64      274.87    203.62 o 
 -11   6   1        8.39       -5.08    126.16 o 
 -10   6   1       24.70      103.92    125.67 o 
  -9   6   1        0.44      108.28     90.73 o 
  -8   6   1        3.35       50.70     83.26 o 
  -7   6   1       16.32       96.39     79.44 o 
  -6   6   1        0.82      108.26     75.43 o 
  -5   6   1       66.47      112.37     65.71 o 
  -4   6   1       19.94       39.99     86.83 o 
  -3   6   1       52.73        6.44    111.96 o 
  -2   6   1      233.80      118.69    107.94 o 
  -1   6   1      167.80       55.09    104.24 o 
   0   6   1       19.71        8.54     74.20 o 
   1   6   1       43.80       -3.18     73.67 o 
   3   6   1       17.53        1.89    116.57 o 
   4   6   1       78.73       47.40    122.20 o 
   5   6   1      139.31      168.93    125.95 o 
   6   6   1        1.95       95.87     97.17 o 
   7   6   1        0.70       71.72     81.37 o 
   8   6   1        7.33      113.15     86.48 o 
   9   6   1       32.44       61.44     89.67 o 
  10   6   1       46.37       71.31     97.36 o 
  11   6   1        5.59       46.08    131.78 o 
  -8   7   1      133.06      177.54     98.76 o 
  -7   7   1        1.68      201.72    118.44 o 
  -6   7   1        6.13      180.97    110.79 o 
  -5   7   1      247.37      358.51    109.40 o 
  -4   7   1      172.44      327.76    103.70 o 
  -3   7   1        7.59      115.54    133.00 o 
  -2   7   1      248.12      155.11     91.78 o 
  -1   7   1      357.02      398.70     93.26 o 
   0   7   1      121.24      145.23     91.65 o 
   1   7   1       67.84       82.11     91.38 o 
   2   7   1      272.58      260.89     93.21 o 
   3   7   1      264.31      231.07    142.11 o 
   4   7   1        0.69       78.20    145.55 o 
   5   7   1      185.18      345.12    147.46 o 
   6   7   1      150.23      261.43    115.35 o 
   7   7   1       88.71      197.22     97.72 o 
   8   7   1       51.62      177.94    102.21 o 
 -18   0   2        0.30      201.25    175.35 o 
 -17   0   2       63.60      492.19    167.23 o 
 -16   0   2      225.85      483.73    159.08 o 
 -14   0   2       33.08        3.46    135.30 o 
 -13   0   2      857.75     1206.08    138.02 o 
 -12   0   2      502.31      481.89     87.03 o 
 -11   0   2      210.86      256.55     78.70 o 
 -10   0   2     1352.70     1323.77     79.91 o 
  -9   0   2     3251.81     3119.24    117.92 o 
  -8   0   2     2013.90     1687.97     68.10 o 
  -7   0   2     3027.74     3543.82     71.11 o 
  -6   0   2     2018.38     1753.81     46.59 o 
  -5   0   2     6276.74     5825.56    130.00 o 
  -4   0   2    10490.92    10996.20     99.58 o 
  -3   0   2      265.44      287.42     16.56 o 
  -2   0   2    11283.75    13239.75     46.99 o 
  -1   0   2     3011.31     3665.72     39.57 o 
   0   0   2       12.64       40.56     14.09 o 
   1   0   2       75.12      109.78     12.05 o 
   2   0   2     3504.01     4822.06     66.64 o 
   3   0   2     2843.80     3497.80     48.12 o 
   4   0   2     5758.27     5922.77     64.44 o 
   5   0   2    13538.17    12193.48    176.59 o 
   6   0   2      489.41      295.52     39.26 o 
   7   0   2       41.93       41.47     41.71 o 
   8   0   2     3881.69     3274.90    109.71 o 
   9   0   2     4509.63     4227.70    124.16 o 
  10   0   2      414.77      629.56    109.64 o 
  11   0   2      259.28      372.81    117.23 o 
  12   0   2     1136.73     1202.80    134.47 o 
  13   0   2     1137.67     1085.50    143.04 o 
  15   0   2       68.82      134.43    149.05 o 
  16   0   2      177.86      247.27    158.17 o 
  17   0   2       36.90      133.07    165.03 o 
  18   0   2        1.48       98.77    176.02 o 
 -18   1   2        2.03       64.27    172.56 o 
 -17   1   2        0.79       34.22    162.73 o 
 -16   1   2       19.55      101.21    108.35 o 
 -15   1   2       98.32      185.57    104.65 o 
 -14   1   2       12.26       58.87     77.92 o 
 -13   1   2      101.26      122.95     73.23 o 
 -12   1   2      422.09      470.44     71.49 o 
 -11   1   2      539.49      565.81     59.72 o 
 -10   1   2      125.54      177.80     53.47 o 
  -9   1   2      432.97      518.66     43.82 o 
  -8   1   2     1906.72     1716.21     40.08 o 
  -7   1   2     4698.44     4571.11     70.95 o 
  -6   1   2     1082.29      920.40     34.18 o 
  -5   1   2     1248.92     1409.12     33.59 o 
  -4   1   2     7239.10     7367.98     49.30 o 
  -3   1   2     9374.83    10227.90     27.98 o 
  -2   1   2     2313.78     3209.86     31.16 o 
   0   1   2    15214.21    24721.18    235.00 o 
   1   1   2     2676.17     6413.64     85.01 o 
   2   1   2      150.55      260.57     18.72 o 
   3   1   2     1549.32     2096.52     30.92 o 
   4   1   2     1722.70     1766.76     26.21 o 
   5   1   2      440.72      497.90     30.34 o 
   6   1   2     1506.99     1883.33     42.17 o 
   7   1   2     1449.24     1482.21     56.25 o 
   8   1   2      579.69      669.33     52.84 o 
   9   1   2       64.56      117.05     56.12 o 
  10   1   2      849.68      754.27     65.04 o 
  11   1   2      300.24      288.91     68.62 o 
  12   1   2      190.46      169.62     71.91 o 
  13   1   2       15.72       77.55     74.72 o 
  14   1   2       40.90      121.84    100.29 o 
  15   1   2       71.91      155.23    104.42 o 
  16   1   2       54.82      214.29    112.65 o 
  17   1   2        0.24      147.55    119.02 o 
  18   1   2        0.88       85.13    178.30 o 
 -18   2   2        0.60       -0.90    183.47 o 
 -17   2   2       61.79       82.71    172.56 o 
 -16   2   2       30.87       58.51    149.33 o 
 -15   2   2        6.15       79.94    101.92 o 
 -14   2   2       32.13      126.63    106.42 o 
 -13   2   2      285.77      240.72     77.58 o 
 -12   2   2        3.04       28.22     72.91 o 
 -11   2   2      126.70       53.81     69.31 o 
 -10   2   2      374.55      321.73     96.02 o 
  -9   2   2      172.77      125.21     49.55 o 
  -8   2   2       13.75       22.31     48.21 o 
  -7   2   2       13.06       23.25     39.07 o 
  -6   2   2      765.59      704.49     35.11 o 
  -5   2   2      348.60      326.73     21.62 o 
  -4   2   2        6.57       38.11     22.80 o 
  -3   2   2      693.59      681.56     21.33 o 
  -2   2   2     2864.85     2543.52     26.44 o 
  -1   2   2     2305.21     2506.31     85.86 o 
   0   2   2      741.45      788.40     55.02 o 
   1   2   2     2616.43     2683.50     30.08 o 
   2   2   2     3356.68     3286.93     44.77 o 
   3   2   2      841.72      910.77     34.49 o 
   4   2   2     1728.56     1876.11     30.30 o 
   5   2   2     1436.31     1195.18     34.28 o 
   6   2   2     1218.14     1243.99     55.28 o 
   7   2   2      208.17      189.96     44.05 o 
   8   2   2      402.35      360.17     63.21 o 
   9   2   2      106.56       25.48     61.64 o 
  10   2   2      241.81      288.35     81.82 o 
  11   2   2      618.21      556.48     92.25 o 
  13   2   2        2.24      109.27     98.82 o 
  14   2   2       26.51       71.65    148.26 o 
  15   2   2       98.79      127.73    111.86 o 
  16   2   2        6.78      145.91    139.72 o 
  17   2   2        1.10       78.46    175.29 o 
 -17   3   2        0.39      231.72    133.77 o 
 -16   3   2       42.52       41.18     96.72 o 
 -15   3   2      167.62      296.28     93.52 o 
 -14   3   2      144.90      176.51     86.14 o 
 -13   3   2       10.87       -0.82    155.75 o 
 -12   3   2     1152.78     1045.58     81.12 o 
 -11   3   2      266.61      280.60     71.57 o 
 -10   3   2      303.52      463.69     57.87 o 
  -9   3   2       73.80       89.01     51.60 o 
  -8   3   2     2150.48     1987.89     69.11 o 
  -7   3   2     2059.54     1910.61     53.51 o 
  -6   3   2      120.99      183.15     31.40 o 
  -5   3   2     3394.40     3293.18     55.31 o 
  -4   3   2     1812.96     1607.24     32.19 o 
  -3   3   2     2948.63     2719.55     71.23 o 
  -2   3   2      195.71      284.55     29.17 o 
  -1   3   2     7125.18     7095.12     90.62 o 
   0   3   2     5326.35     4586.48     81.80 o 
   1   3   2      349.81      320.86     20.40 o 
   2   3   2     1203.75     1357.02     44.98 o 
   3   3   2    13733.03    14011.21     63.00 o 
   4   3   2     1754.85     1666.12     40.40 o 
   5   3   2        1.28      178.17     46.57 o 
   6   3   2     2325.36     2414.03     46.92 o 
   7   3   2     3800.00     3564.49     69.45 o 
   8   3   2     1003.11      991.69     46.56 o 
   9   3   2       57.98      137.39     67.47 o 
  10   3   2     1751.03     1744.48     81.73 o 
  11   3   2      271.19      332.88     78.19 o 
  12   3   2      161.82      312.97     98.25 o 
  13   3   2       59.66      171.58    105.69 o 
  14   3   2      211.11      276.95    116.36 o 
  15   3   2      146.27      156.18    120.77 o 
  16   3   2        0.12      125.73    129.20 o 
  17   3   2       25.03       86.22    136.82 o 
 -16   4   2        0.85       32.09    123.68 o 
 -15   4   2       13.14        2.67    113.74 o 
 -14   4   2       84.35      144.10     91.45 o 
 -13   4   2       43.39       59.86    106.48 o 
 -12   4   2       31.92      111.85     79.64 o 
 -11   4   2       57.01       98.36     73.11 o 
 -10   4   2      424.54      419.66     60.99 o 
  -9   4   2      329.28      296.59     52.02 o 
  -8   4   2       10.25       32.68     40.55 o 
  -7   4   2      386.60      397.74     33.01 o 
  -6   4   2      281.33      285.91     30.08 o 
  -5   4   2      610.39      495.29     30.51 o 
  -4   4   2      135.54      117.27     27.47 o 
  -3   4   2      566.89      550.96     33.44 o 
  -2   4   2      627.42      554.33     50.54 o 
  -1   4   2       55.85       27.52     69.37 o 
   0   4   2      475.58      474.93     46.23 o 
   1   4   2      124.78       81.13     39.86 o 
   2   4   2      279.38      207.00     29.11 o 
   3   4   2      157.53      113.66     21.56 o 
   4   4   2       20.96       31.31     20.12 o 
   5   4   2      557.40      583.98     43.21 o 
   6   4   2      486.92      392.74     47.05 o 
   7   4   2       24.93       70.28     44.92 o 
   8   4   2        5.75       47.73     49.16 o 
   9   4   2      175.51      148.27     58.35 o 
  10   4   2      452.27      397.41     63.52 o 
  11   4   2        8.97       36.71     76.40 o 
  12   4   2       39.71       52.21     71.56 o 
  13   4   2       76.28      161.23     85.12 o 
  14   4   2       32.64       48.22     91.27 o 
  15   4   2        7.39       82.60    100.69 o 
 -14   5   2       38.11        0.82    123.60 o 
 -13   5   2        4.84       40.91     93.50 o 
 -12   5   2       32.63      139.94     87.07 o 
 -11   5   2      117.02       97.74     80.55 o 
 -10   5   2       95.10      134.73     59.88 o 
  -9   5   2       40.09       48.62     55.38 o 
  -8   5   2      134.68      123.84     51.27 o 
  -7   5   2      519.14      441.56     41.27 o 
  -6   5   2        1.94       90.36     39.79 o 
  -5   5   2       65.63      146.46     38.59 o 
  -4   5   2      619.68      547.16     51.60 o 
  -3   5   2      981.43      883.44     49.29 o 
  -2   5   2       85.08      102.59     57.59 o 
  -1   5   2       70.02       59.17     34.47 o 
   0   5   2     2028.57     1433.91    255.50 o 
   1   5   2        4.38        0.57     28.40 o 
   2   5   2      107.88       46.24     30.83 o 
   3   5   2      610.76      422.73     59.17 o 
   4   5   2      759.23      680.80    112.94 o 
   5   5   2        3.44       37.82     64.30 o 
   6   5   2       55.52       77.06     67.68 o 
   7   5   2      430.71      487.35     58.07 o 
   8   5   2       22.06      101.73     57.83 o 
   9   5   2        8.49      143.15     81.03 o 
  10   5   2      163.18      145.07     67.76 o 
  11   5   2       95.43       90.69     72.34 o 
  12   5   2        1.83       15.35     87.59 o 
  13   5   2       10.38       90.35    111.65 o 
  14   5   2       21.64       68.15    101.05 o 
 -12   6   2       39.61      159.86    130.84 o 
 -11   6   2        2.30      -22.62    181.28 o 
 -10   6   2       74.35       65.50     98.20 o 
  -9   6   2      353.31      373.02     77.84 o 
  -8   6   2       37.26       95.65     69.16 o 
  -7   6   2       95.22      116.97     65.44 o 
  -6   6   2      424.29      483.50     63.63 o 
  -5   6   2      530.59      568.33     69.08 o 
  -4   6   2       10.74      101.74     62.65 o 
  -3   6   2       42.23       84.48     52.14 o 
  -2   6   2     1828.27     1837.94     76.94 o 
  -1   6   2      135.06      192.86     65.09 o 
   0   6   2      144.07      176.92     54.89 o 
   1   6   2      131.46      155.76     75.20 o 
   2   6   2     1386.55     1330.16    128.26 o 
   3   6   2        6.23       63.64    119.72 o 
   4   6   2      108.82       72.82    121.16 o 
   5   6   2      774.39      695.31    132.40 o 
   6   6   2      213.20      279.37    133.81 o 
   7   6   2        6.01      123.21    101.60 o 
   8   6   2      131.57      218.92     87.62 o 
   9   6   2      381.20      452.54     94.85 o 
  10   6   2       43.52      186.78     98.67 o 
  11   6   2       32.61       96.01    129.51 o 
  -8   7   2      118.67      133.52     98.53 o 
  -7   7   2       60.42       57.49     93.91 o 
  -6   7   2        0.76       73.04     89.44 o 
  -5   7   2      106.67      181.29    153.25 o 
  -4   7   2      220.75      184.75    104.23 o 
  -3   7   2        3.78       60.16     98.01 o 
  -1   7   2      202.61      199.33     91.56 o 
   0   7   2       55.63       45.20     89.72 o 
   1   7   2       42.84        9.37     89.23 o 
   2   7   2       31.71       87.23    117.89 o 
   3   7   2       98.68      123.03     90.41 o 
   4   7   2       11.22       63.51    146.56 o 
   5   7   2        9.18      125.36    150.05 o 
   6   7   2        0.48       55.94    114.82 o 
   7   7   2       70.48      154.26    122.41 o 
 -18   1   3       57.06      319.94    178.00 o 
 -17   1   3       52.29      184.13    163.77 o 
 -16   1   3       30.18      106.79     87.65 o 
 -15   1   3      168.33      160.85     83.83 o 
 -14   1   3      178.24      214.49     78.26 o 
 -13   1   3      365.82      388.50     75.78 o 
 -12   1   3        1.01       29.51     69.42 o 
 -11   1   3      445.94      442.72     57.78 o 
 -10   1   3     2336.54     2190.50     54.45 o 
  -9   1   3      495.23      450.54     40.18 o 
  -8   1   3       57.77       53.97     38.05 o 
  -7   1   3     8070.41     7287.15     80.13 o 
  -6   1   3     7006.03     6338.20     73.64 o 
  -5   1   3      412.64      379.66     24.12 o 
  -4   1   3     4489.56     4827.67     29.26 o 
  -3   1   3    22452.42    23596.98     77.49 o 
  -2   1   3     2787.57     2593.68     30.59 o 
  -1   1   3     2652.87     3170.65     49.89 o 
   0   1   3    29872.12    34503.71    515.18 o 
   1   1   3     6748.18     6138.15     74.19 o 
   2   1   3        5.05       59.27     19.59 o 
   3   1   3     1870.10     1730.65     27.19 o 
   4   1   3     4749.09     4454.53     40.11 o 
   5   1   3     1475.05     1290.95     25.32 o 
   6   1   3        0.26        3.98     33.04 o 
   7   1   3     3505.13     3382.00     61.33 o 
   8   1   3     1429.20     1223.45     45.26 o 
   9   1   3       57.03       47.83     56.88 o 
  10   1   3       93.02       81.53     60.96 o 
  11   1   3      664.12      578.31     69.36 o 
  12   1   3      456.73      380.10     72.08 o 
  13   1   3       19.80      108.50     74.28 o 
  14   1   3       40.35      131.08    100.14 o 
  15   1   3      165.65      367.51    106.86 o 
  16   1   3       62.59      159.23    113.59 o 
  17   1   3        2.69      204.20    169.09 o 
  18   1   3       14.71      128.79    181.08 o 
 -18   2   3       10.80      -11.20    183.11 o 
 -17   2   3       23.37       62.02    118.19 o 
 -16   2   3       99.64      113.09    110.51 o 
 -15   2   3       62.36       52.80    102.26 o 
 -14   2   3        9.93       70.20     80.91 o 
 -13   2   3      199.61      169.89     77.25 o 
 -12   2   3      740.55      824.40     77.36 o 
 -11   2   3       74.94       76.45     68.61 o 
 -10   2   3     1490.48     1290.29     60.03 o 
  -9   2   3     1503.29     1168.27     54.97 o 
  -8   2   3      713.97      639.23     47.36 o 
  -7   2   3       78.77       75.77     40.33 o 
  -6   2   3     3620.53     3547.49     55.62 o 
  -5   2   3     6278.38     5987.34     51.27 o 
  -4   2   3      590.83      586.51     21.82 o 
  -3   2   3     1643.22     2017.51     32.40 o 
  -2   2   3     4269.30     4839.08     67.20 o 
  -1   2   3     2091.89     2044.36     53.50 o 
   0   2   3      734.50      636.57     31.32 o 
   1   2   3     1399.12     1469.82     41.76 o 
   2   2   3     1454.62     1216.74     51.40 o 
   3   2   3     2641.40     2819.82     65.44 o 
   4   2   3       77.03       67.49     24.62 o 
   5   2   3     1952.37     1724.56     78.49 o 
   6   2   3     2805.07     2607.47     91.46 o 
   7   2   3      788.09      793.80     53.54 o 
   8   2   3       59.51       32.51     56.21 o 
   9   2   3      933.47      878.89     55.57 o 
  10   2   3     2997.32     2833.36     75.92 o 
  11   2   3      114.75      134.05     68.49 o 
  12   2   3      253.66      271.29     73.79 o 
  13   2   3      835.30      832.46     82.62 o 
  14   2   3      345.98      447.62     85.94 o 
  15   2   3        7.63       65.16    111.14 o 
  16   2   3       71.32      188.92    119.20 o 
  17   2   3      159.60      295.74    181.54 o 
 -17   3   3       18.72      128.16    124.59 o 
 -16   3   3        3.09      135.66     98.05 o 
 -15   3   3        7.53       13.07    159.63 o 
 -14   3   3        1.16       30.92    101.11 o 
 -13   3   3      196.36      185.75     82.64 o 
 -12   3   3        1.65       91.38     75.45 o 
 -11   3   3       25.66       68.94     78.16 o 
 -10   3   3      206.39      188.90     57.00 o 
  -9   3   3        4.10       11.16     89.93 o 
  -8   3   3       13.87        5.31     56.70 o 
  -7   3   3       59.65       56.54     35.00 o 
  -6   3   3      359.81      306.87     28.63 o 
  -5   3   3      340.54      303.80     27.33 o 
  -4   3   3        0.22       14.32     23.13 o 
  -3   3   3       33.07       37.83     11.63 o 
  -2   3   3       58.86       35.28     25.87 o 
  -1   3   3      222.46      140.58     25.43 o 
   0   3   3        5.18       18.64     47.09 o 
   2   3   3      312.11      243.54     29.00 o 
   3   3   3        0.45       14.16     71.60 o 
   4   3   3       36.65       53.72     44.22 o 
   5   3   3       27.63      -24.71     68.16 o 
   6   3   3      136.21       75.39     62.64 o 
   7   3   3       49.87       93.85     46.86 o 
   8   3   3      135.15      114.23     33.82 o 
   9   3   3      207.87      213.55     56.54 o 
  10   3   3       32.76      139.69    134.15 o 
  12   3   3       11.32       85.18     97.68 o 
  13   3   3        0.61      184.38    105.70 o 
  14   3   3        1.36      138.24    113.97 o 
  15   3   3        0.31       49.27    121.83 o 
  16   3   3        6.51       72.34    183.25 o 
 -16   4   3       27.42       17.83    105.63 o 
 -15   4   3       76.26      106.28    123.95 o 
 -14   4   3       16.54       21.85    120.48 o 
 -13   4   3       30.53      124.57     86.83 o 
 -12   4   3      229.64      408.34     81.58 o 
 -11   4   3      240.82      247.62     64.50 o 
 -10   4   3       13.56       50.33     58.04 o 
  -9   4   3      420.74      425.71     52.00 o 
  -8   4   3      813.64      823.49     43.65 o 
  -7   4   3       67.81       94.41     32.51 o 
  -6   4   3      183.60      132.20     26.28 o 
  -5   4   3     2235.07     2013.86     43.84 o 
  -4   4   3     1109.72      809.45     78.62 o 
  -3   4   3      124.33      118.50     30.30 o 
  -2   4   3     1495.89     1190.17    141.14 o 
  -1   4   3     1972.00     1339.67    312.94 o 
   0   4   3      935.80      871.71     71.75 o 
   1   4   3     1521.50      958.49     26.25 o 
   2   4   3     1250.46     1286.65     97.56 o 
   3   4   3     2002.26     1867.47     67.16 o 
   4   4   3        8.41       40.49     58.12 o 
   5   4   3      822.92      873.13    135.49 o 
   6   4   3     1065.41     1072.45     70.13 o 
   7   4   3      657.53      544.71     61.85 o 
   8   4   3      488.27      461.01     56.97 o 
   9   4   3      168.47      166.14     58.98 o 
  10   4   3      586.77      560.38     65.71 o 
  11   4   3       23.52       17.08     75.26 o 
  12   4   3      220.11      168.59     73.51 o 
  13   4   3      233.29      247.08     87.68 o 
  14   4   3       22.08      101.36    123.88 o 
  15   4   3        0.11      144.51    122.09 o 
 -14   5   3       43.53      120.63    123.94 o 
 -13   5   3       24.99      101.31     93.25 o 
 -12   5   3        4.41       93.37     86.12 o 
 -11   5   3      158.11      172.80     69.51 o 
 -10   5   3      132.54      114.97     60.27 o 
  -9   5   3       36.01      132.22     60.50 o 
  -8   5   3      137.67      140.45     43.76 o 
  -7   5   3      597.09      623.86     43.71 o 
  -6   5   3      657.03      759.45     41.37 o 
  -5   5   3        0.10       83.79     42.20 o 
  -4   5   3     1010.81      971.83     48.78 o 
  -3   5   3      612.82      586.52     45.39 o 
  -2   5   3     1841.96     2023.58    182.79 o 
  -1   5   3        9.10       90.84     86.82 o 
   0   5   3     2719.15     2612.47    100.45 o 
   1   5   3     1163.25     1120.24     68.21 o 
   2   5   3      430.13      320.52    108.70 o 
   3   5   3      199.74      285.43    107.90 o 
   4   5   3     1073.52     1190.87    120.65 o 
   5   5   3      957.80     1034.32     74.40 o 
   6   5   3       49.03       94.02     70.75 o 
   7   5   3      437.20      400.79     76.92 o 
   8   5   3      388.90      449.86     61.81 o 
   9   5   3      122.13      152.39     64.37 o 
  10   5   3        1.78       77.47     77.26 o 
  11   5   3      207.98      200.87     74.89 o 
  12   5   3       40.64      114.70     90.24 o 
  13   5   3       41.66      124.87    134.45 o 
 -10   6   3       34.37       37.21     95.62 o 
  -9   6   3        9.35       21.82     90.10 o 
  -8   6   3        8.78        7.55     99.24 o 
  -7   6   3      114.43       47.99     65.24 o 
  -6   6   3        0.94       54.92     55.44 o 
  -5   6   3       15.87      120.50     58.56 o 
  -4   6   3       40.16       63.86     59.39 o 
  -3   6   3      108.53       83.80     49.78 o 
  -2   6   3       76.22      126.78     68.84 o 
  -1   6   3       16.45       53.03     65.37 o 
   0   6   3        0.91       59.94     97.50 o 
   1   6   3      424.47      358.81     76.38 o 
   2   6   3       37.74       31.46     73.52 o 
   5   6   3      163.33      167.07    133.21 o 
   7   6   3       33.70       65.38    103.64 o 
   8   6   3       70.84      163.25    110.83 o 
   9   6   3       12.36       98.85     93.83 o 
  10   6   3        4.29       88.46     98.61 o 
  11   6   3       67.19      180.20    180.84 o 
  -7   7   3      215.80      189.23     93.10 o 
  -6   7   3      129.92      170.51    102.41 o 
  -5   7   3        5.99       79.91    106.81 o 
  -4   7   3      112.50      193.24    106.53 o 
  -3   7   3      258.31      254.33    100.15 o 
  -2   7   3        9.78      129.70    150.14 o 
  -1   7   3        0.51       22.14     88.73 o 
   0   7   3      160.40       75.65     90.71 o 
   1   7   3      236.98      229.43     90.78 o 
   2   7   3        2.72       10.82     90.63 o 
   3   7   3      106.28      150.37     91.58 o 
   4   7   3      104.16       91.61    150.94 o 
   5   7   3      249.97      311.58    158.65 o 
   6   7   3       24.09      220.96    161.17 o 
   7   7   3       98.87      223.19    124.35 o 
 -18   0   4       53.41      332.39    174.41 o 
 -16   0   4       99.64      324.95    154.57 o 
 -15   0   4     1111.38     1281.21    110.87 o 
 -14   0   4      251.74      266.44    114.57 o 
 -13   0   4      195.27      260.98    117.40 o 
 -12   0   4     1230.96     1075.13     91.91 o 
 -11   0   4     2560.34     2404.63     92.27 o 
 -10   0   4      204.06      328.21     74.42 o 
  -9   0   4     2618.66     2637.33     69.84 o 
  -8   0   4     1475.20     1450.17     52.89 o 
  -7   0   4     3129.17     2856.40     85.95 o 
  -6   0   4      653.35     1124.17     56.53 o 
  -5   0   4     2617.80     3122.58     45.89 o 
  -4   0   4     7323.43     7519.67    145.25 o 
  -3   0   4     1339.07     1736.08     31.43 o 
  -2   0   4    15084.39    16516.43    105.93 o 
  -1   0   4     4750.00     8666.07     55.37 o 
   0   0   4    37651.71    57760.30    580.11 o 
   1   0   4     1396.41     2894.95     30.60 o 
   2   0   4     2600.00     2350.04     26.87 o 
   3   0   4     7136.12     7629.66     74.56 o 
   4   0   4    10425.51    10112.65     90.95 o 
   5   0   4      352.84      255.52     39.46 o 
   6   0   4      543.34      423.46     46.84 o 
   7   0   4     7343.71     6663.05    174.10 o 
   8   0   4     1961.15     1627.94    103.83 o 
   9   0   4       15.65       54.27    101.67 o 
  10   0   4     1470.00     1349.95    120.37 o 
  11   0   4      904.58      863.94    127.56 o 
  12   0   4       53.37      306.03    126.27 o 
  13   0   4      359.10      462.01    134.89 o 
  14   0   4      198.03       17.91    143.47 o 
  15   0   4      106.76       20.60    151.63 o 
  16   0   4       12.93       -0.13    161.57 o 
  17   0   4       87.60      140.73    172.97 o 
  18   0   4       48.02      -23.19    180.32 o 
 -18   1   4        4.48      131.68    177.47 o 
 -17   1   4       28.96      115.60    146.65 o 
 -16   1   4       23.04       41.33    106.69 o 
 -15   1   4        0.07       56.37    100.83 o 
 -14   1   4        4.46      -20.60     94.00 o 
 -13   1   4      166.93      140.15     72.98 o 
 -12   1   4       79.76      129.48     69.04 o 
 -11   1   4       86.99       40.91     54.75 o 
 -10   1   4       44.47       28.69     58.59 o 
  -9   1   4      460.95      440.99     47.58 o 
  -8   1   4      168.83      165.22     38.81 o 
  -7   1   4       38.89       44.24     34.54 o 
  -6   1   4      243.14      271.69     29.13 o 
  -5   1   4       37.29       99.72     22.92 o 
  -4   1   4      420.46      452.75     20.45 o 
  -3   1   4      288.01      230.33     19.63 o 
  -2   1   4     8482.05    10057.08     86.70 o 
  -1   1   4     3422.16     5489.35     87.04 o 
   0   1   4      279.15      452.96     17.23 o 
   1   1   4     3726.12     5834.26     62.43 o 
   2   1   4     4840.30     5642.51     39.75 o 
   3   1   4      941.54      993.46     25.09 o 
   4   1   4      460.98      541.56     27.37 o 
   5   1   4     4601.70     4573.21     82.35 o 
   6   1   4      107.48       48.25     26.54 o 
   7   1   4       18.93       22.24     31.76 o 
   8   1   4      352.19      262.02     39.95 o 
   9   1   4      715.70      535.72     72.17 o 
  10   1   4       34.19       56.55     62.13 o 
  11   1   4        3.43        1.53     80.28 o 
  12   1   4       44.97       79.52     69.99 o 
  13   1   4      169.73      195.36     74.22 o 
  14   1   4       31.43       54.23     99.11 o 
  15   1   4        7.78      111.32    106.69 o 
  16   1   4        8.44      145.83    126.23 o 
  17   1   4       10.31       -6.18    178.38 o 
 -18   2   4       16.32       17.46    182.61 o 
 -17   2   4        4.73       81.22    162.29 o 
 -16   2   4       19.75      145.39    111.57 o 
 -15   2   4       31.17       23.92    142.61 o 
 -14   2   4       17.34       23.97     96.62 o 
 -13   2   4        0.01       84.13     77.19 o 
 -12   2   4      578.11      590.94     65.50 o 
 -11   2   4        4.51       20.04     68.03 o 
 -10   2   4       44.67       85.95     56.42 o 
  -9   2   4      842.66      780.79     53.97 o 
  -8   2   4      921.64      784.45     43.38 o 
  -7   2   4       54.50      131.03     33.66 o 
  -6   2   4       39.69      109.91     30.17 o 
  -5   2   4     3434.37     3244.49     39.50 o 
  -4   2   4      403.46      337.26     25.20 o 
  -3   2   4     1358.53     1592.53     29.01 o 
  -2   2   4     1626.87     1693.55     30.72 o 
  -1   2   4     3116.69     3212.22     55.73 o 
   0   2   4     2227.16     2241.85     66.49 o 
   1   2   4      207.81      190.73     17.76 o 
   2   2   4      593.44      751.83     22.05 o 
   3   2   4     7254.86     7179.98     80.33 o 
   4   2   4      269.33      263.03     29.41 o 
   5   2   4       59.46      143.93     37.20 o 
   6   2   4      977.40     1026.01     62.48 o 
   7   2   4     2039.51     2029.35     50.30 o 
   8   2   4       32.64      106.84     40.00 o 
   9   2   4      424.39      383.73     45.60 o 
  10   2   4     1249.83     1390.54     63.15 o 
  11   2   4      106.24      203.23     68.42 o 
  12   2   4       36.87      112.84     72.55 o 
  13   2   4      322.79      375.54     81.12 o 
  14   2   4      226.64      412.86     85.50 o 
  15   2   4       46.32      107.00    106.99 o 
  16   2   4        1.44      126.60    120.73 o 
  17   2   4       16.08      327.14    185.54 o 
 -17   3   4      110.35      235.96    126.27 o 
 -16   3   4       86.92      177.39     98.53 o 
 -15   3   4        1.60       59.34     91.70 o 
 -14   3   4      267.48      299.08     88.12 o 
 -13   3   4      321.30      387.44     82.33 o 
 -12   3   4       32.89       75.85     64.56 o 
 -11   3   4       52.39       22.96     72.79 o 
 -10   3   4     1836.74     1879.85     65.56 o 
  -9   3   4      940.35      892.39     58.19 o 
  -8   3   4       54.16      100.60     42.66 o 
  -7   3   4     1405.10     1349.00     47.82 o 
  -6   3   4     2430.02     2361.71     45.15 o 
  -5   3   4     2305.32     2215.98     41.37 o 
  -4   3   4      116.22      181.37     27.29 o 
  -3   3   4     7512.47     7726.85     82.02 o 
  -2   3   4     4681.30     4509.13     62.65 o 
  -1   3   4     2227.09     2212.49     50.09 o 
   0   3   4      530.50      470.80     49.65 o 
   2   3   4     2811.90     2830.31     62.12 o 
   3   3   4      406.30      423.53     35.90 o 
   4   3   4     1532.95     1546.95     60.54 o 
   5   3   4     2999.50     2884.34     71.20 o 
   6   3   4      821.89      904.87     65.96 o 
   7   3   4      155.45      144.73     55.91 o 
   8   3   4     2277.39     2333.60     60.88 o 
   9   3   4      144.83      158.86     56.68 o 
  10   3   4       32.67       73.13     59.49 o 
  11   3   4      395.57      357.27     66.86 o 
  12   3   4      539.99      646.69     81.14 o 
  13   3   4       73.95      208.24     83.45 o 
  14   3   4       29.22       51.48    115.16 o 
  15   3   4      163.57      262.48     97.12 o 
  16   3   4       60.65       80.71    133.29 o 
 -16   4   4       23.45       55.65    136.45 o 
 -15   4   4       28.71      130.15    100.44 o 
 -14   4   4       28.61       26.45    123.11 o 
 -13   4   4       20.23       29.51     85.91 o 
 -12   4   4      209.04      207.04     69.95 o 
 -11   4   4       56.12       69.03     73.99 o 
 -10   4   4       56.09       92.44     71.16 o 
  -9   4   4      163.73      217.88     58.56 o 
  -8   4   4      428.09      479.71     43.57 o 
  -7   4   4       42.55      113.29     39.89 o 
  -6   4   4      253.84      233.45     31.15 o 
  -5   4   4     1442.64     1412.38     43.73 o 
  -4   4   4      667.94      664.55     40.49 o 
  -3   4   4       13.95       27.49     28.01 o 
  -2   4   4      601.08      616.98     58.46 o 
  -1   4   4     1493.06     1428.80     74.23 o 
   0   4   4      226.46      189.96     63.00 o 
   2   4   4      916.66     1005.99     97.25 o 
   3   4   4      737.89      841.43     64.75 o 
   4   4   4      234.86      218.52     61.78 o 
   5   4   4        0.73       22.12     63.68 o 
   6   4   4      143.89      135.10     67.33 o 
   7   4   4      107.46      107.21     73.36 o 
   8   4   4      496.00      402.20     57.97 o 
   9   4   4      147.17      149.78     60.39 o 
  10   4   4       99.67      121.86     64.66 o 
  11   4   4      157.36      184.61     70.86 o 
  12   4   4       32.62       98.74     75.77 o 
  13   4   4       59.37      153.04    107.97 o 
  14   4   4       61.48      161.36     96.70 o 
  15   4   4       99.93      127.93    103.46 o 
 -14   5   4        1.46       19.08    126.92 o 
 -13   5   4      144.12      205.00     95.85 o 
 -12   5   4       32.82       51.74     76.62 o 
 -11   5   4        0.73       21.23     82.07 o 
 -10   5   4       95.04       92.24     66.08 o 
  -9   5   4      193.99      193.46     56.49 o 
  -8   5   4       47.50       79.67     45.54 o 
  -7   5   4       38.17      103.48     45.14 o 
  -6   5   4       75.80      103.10     44.96 o 
  -5   5   4      230.71      192.44     43.31 o 
  -4   5   4        0.02       66.63     45.57 o 
  -3   5   4       41.38        3.51     53.97 o 
  -2   5   4       71.91       96.57     52.37 o 
  -1   5   4       15.82       32.15     78.01 o 
   0   5   4        6.35       27.38     74.57 o 
   1   5   4       91.25       11.57     59.50 o 
   2   5   4      383.83      328.41    108.38 o 
   4   5   4      238.73      128.68    112.01 o 
   5   5   4      194.06      169.91     71.78 o 
   6   5   4       33.77       69.79     74.39 o 
   7   5   4        2.92       26.75     97.37 o 
   8   5   4      394.47      395.39     63.76 o 
   9   5   4      100.73      174.10     65.76 o 
  10   5   4        5.11       59.98     69.69 o 
  11   5   4       60.52       59.08     76.35 o 
  12   5   4       54.23      113.40     82.49 o 
  13   5   4        9.35       51.33    116.52 o 
 -11   6   4      227.11      267.84    110.62 o 
 -10   6   4       79.65      129.20     92.98 o 
  -9   6   4      163.25      135.83     75.39 o 
  -8   6   4      406.76      363.87     61.57 o 
  -7   6   4      418.43      481.21     58.88 o 
  -6   6   4       14.95      161.68     53.84 o 
  -5   6   4      454.63      481.37     54.15 o 
  -4   6   4     1025.82     1090.90     65.14 o 
  -3   6   4      282.65      422.70     53.50 o 
  -2   6   4      241.70      376.45     63.99 o 
  -1   6   4      545.96      571.22     70.96 o 
   0   6   4      892.06      723.02     81.15 o 
   1   6   4       64.65       84.75     75.47 o 
   2   6   4      466.75      526.10     78.13 o 
   3   6   4      935.06      795.65    136.58 o 
   4   6   4      204.28      201.59    132.24 o 
   5   6   4        2.16       79.49    136.58 o 
   6   6   4      244.10      449.26    142.90 o 
   7   6   4      464.53      460.06    153.01 o 
   8   6   4       65.77      168.79     89.81 o 
   9   6   4       30.45      178.48     97.14 o 
  10   6   4      123.03      214.44    102.60 o 
  11   6   4       96.16       73.58    107.76 o 
  -7   7   4       30.78       53.32     94.12 o 
  -6   7   4       29.03       28.98     88.46 o 
  -5   7   4       12.20       67.41     83.85 o 
  -4   7   4        2.02       99.41    102.97 o 
  -3   7   4       39.72      107.73    101.03 o 
  -2   7   4      214.89      249.82     97.42 o 
  -1   7   4        0.90       -7.91     90.48 o 
   1   7   4      135.69      141.52    144.10 o 
   2   7   4       39.98        6.20    144.17 o 
   5   7   4      160.60       15.68    157.51 o 
   6   7   4       21.67      166.15    164.72 o 
 -18   1   5        0.12      145.50    126.25 o 
 -17   1   5       41.91       83.42    159.62 o 
 -16   1   5       72.15      196.06    110.31 o 
 -15   1   5       14.79      147.10    102.27 o 
 -14   1   5        9.31       28.67     77.08 o 
 -13   1   5      274.09      298.07     73.40 o 
 -12   1   5      571.68      535.97     61.27 o 
 -11   1   5       76.74      157.72     64.16 o 
 -10   1   5      191.77      115.91     50.96 o 
  -9   1   5     1515.39     1420.50     52.29 o 
  -8   1   5     1500.51     1232.79     49.25 o 
  -7   1   5        7.88       15.40     33.17 o 
  -6   1   5     1707.86     1541.05     30.80 o 
  -5   1   5     4045.57     3845.41     53.69 o 
  -4   1   5      647.27      662.33     23.10 o 
  -3   1   5      376.72      513.47     21.84 o 
  -2   1   5    16288.77    18029.32     69.20 o 
  -1   1   5     3416.32     3093.47     34.99 o 
   0   1   5      424.24      840.36     20.44 o 
   1   1   5     7176.88     8604.65     57.78 o 
   2   1   5     6087.27     5810.41    101.44 o 
   3   1   5     4798.26     4455.03     77.61 o 
   4   1   5      576.98      653.22     26.06 o 
   5   1   5     6833.02     6337.33    121.18 o 
   6   1   5     2853.51     2559.80     39.36 o 
   7   1   5      279.30      292.90     41.28 o 
   8   1   5      464.89      424.55     47.41 o 
   9   1   5      962.32      859.72     59.98 o 
  10   1   5     1473.78     1244.47    113.38 o 
  11   1   5       37.60       46.44     65.48 o 
  12   1   5      142.57      107.58     70.76 o 
  13   1   5      447.34      524.23     77.09 o 
  14   1   5       50.66       95.87    102.26 o 
  15   1   5       21.36      131.81    106.62 o 
  16   1   5      110.36      184.15    179.94 o 
  17   1   5       75.78      259.15    125.43 o 
 -17   2   5       21.68      143.76    118.57 o 
 -16   2   5        8.76       96.78    112.26 o 
 -15   2   5      214.35      200.65    106.11 o 
 -14   2   5      478.71      453.41    110.74 o 
 -13   2   5      179.25      144.86     74.94 o 
 -12   2   5      496.40      480.78     64.48 o 
 -11   2   5      456.58      335.38     53.71 o 
 -10   2   5     1542.78     1311.05     60.18 o 
  -9   2   5      228.39      182.24     45.82 o 
  -8   2   5      603.50      607.32     44.12 o 
  -7   2   5     3160.94     2972.63     80.75 o 
  -6   2   5     2220.90     1954.43     41.51 o 
  -5   2   5      770.28      813.42     28.33 o 
  -4   2   5      876.06      803.92     23.82 o 
  -3   2   5     5309.65     5222.51     44.56 o 
  -2   2   5     1047.96     1022.23     19.92 o 
  -1   2   5     3792.68     4420.11     42.32 o 
   0   2   5     6136.63     6438.91    112.65 o 
   1   2   5     5578.28     5016.95    145.79 o 
   2   2   5       40.12       66.20     20.61 o 
   3   2   5     8070.68     8670.60     59.87 o 
   4   2   5     2879.25     2587.00     55.81 o 
   5   2   5     2441.28     2306.49     64.56 o 
   6   2   5       92.49       59.78     47.65 o 
   7   2   5     1848.63     1678.90     66.74 o 
   8   2   5     1594.91     1492.75     45.35 o 
   9   2   5      516.13      415.14     48.10 o 
  10   2   5      418.39      393.24     59.05 o 
  11   2   5      149.52      208.22     68.15 o 
  12   2   5      183.15      234.58     73.92 o 
  13   2   5       57.41      144.50     79.90 o 
  14   2   5       78.74      180.08     85.38 o 
  15   2   5       56.95      184.67    106.88 o 
  16   2   5       15.08      121.68    118.34 o 
  17   2   5        2.58      135.81    189.87 o 
 -15   3   5        4.07       58.29    115.60 o 
 -14   3   5       61.63      164.34     86.95 o 
 -13   3   5        1.01       47.76     93.01 o 
 -12   3   5       33.64       65.27     78.31 o 
 -11   3   5        3.29       69.10     82.51 o 
 -10   3   5      233.98      117.28     58.84 o 
  -9   3   5        0.01       50.77     73.51 o 
  -8   3   5       22.11       73.02     46.77 o 
  -7   3   5      123.20      114.76     41.20 o 
  -6   3   5        7.18       33.89     49.67 o 
  -5   3   5       19.31       56.55     40.29 o 
  -4   3   5      121.20       71.55     33.26 o 
  -3   3   5      267.86      269.58     33.64 o 
  -2   3   5       30.54       26.14     33.35 o 
  -1   3   5        9.63        7.93     38.94 o 
   0   3   5      186.94      237.99     27.68 o 
   1   3   5       68.88       73.28     11.87 o 
   2   3   5       63.85       65.39     30.47 o 
   3   3   5       46.35       32.83     30.16 o 
   4   3   5      511.25      491.40     38.53 o 
   5   3   5        0.91       14.45     39.17 o 
   6   3   5      210.42      141.67     64.00 o 
   7   3   5       74.20       70.23     57.72 o 
   8   3   5      476.33      443.55     56.07 o 
   9   3   5        1.91       42.66     56.74 o 
  10   3   5       36.73       96.67     60.76 o 
  11   3   5      180.32       47.28     66.78 o 
  12   3   5       14.03       37.86     95.50 o 
  13   3   5        3.65       43.16     84.60 o 
  14   3   5        2.86       44.36    115.40 o 
  15   3   5        0.84      104.46    123.68 o 
  16   3   5        1.31       37.39    105.47 o 
 -15   4   5      100.28      154.06     99.75 o 
 -14   4   5       43.63      104.19     93.41 o 
 -13   4   5      182.34      231.39     75.63 o 
 -12   4   5      172.15      115.05     69.54 o 
 -11   4   5      351.07      390.55     67.53 o 
 -10   4   5      476.90      498.05     62.93 o 
  -9   4   5       60.37      128.26     49.45 o 
  -8   4   5      369.63      369.60     47.74 o 
  -7   4   5     1914.97     1927.62     58.07 o 
  -6   4   5     1000.46     1083.71     47.19 o 
  -5   4   5       42.16       66.51     19.66 o 
  -4   4   5     1473.43     1522.23     42.60 o 
  -3   4   5     2348.94     2442.76     47.58 o 
  -2   4   5      491.65      678.98     99.62 o 
  -1   4   5       79.61      176.83     87.10 o 
   0   4   5     4397.45     4379.91    214.76 o 
   1   4   5      279.19      189.22     28.53 o 
   2   4   5      207.87      138.59     72.03 o 
   3   4   5      637.66      629.08     86.68 o 
   4   4   5     1837.26     1880.64     74.54 o 
   5   4   5       77.34       84.18     68.55 o 
   6   4   5       40.52      121.76     70.05 o 
   7   4   5      345.85      352.46     80.79 o 
   8   4   5      413.52      424.07     59.89 o 
   9   4   5       31.36       28.46     61.44 o 
  10   4   5      100.98      126.92     66.11 o 
  11   4   5      236.32      348.13     73.11 o 
  12   4   5       42.15       28.37    100.95 o 
  13   4   5        0.32       69.46     93.86 o 
  14   4   5       14.88      103.02     98.84 o 
 -14   5   5        3.16       54.14    157.00 o 
 -13   5   5      180.81      185.95     83.47 o 
 -12   5   5       70.66      170.84     78.09 o 
 -11   5   5        4.62       90.89     84.61 o 
 -10   5   5       68.54      104.90     66.73 o 
  -9   5   5      495.92      551.38     55.99 o 
  -8   5   5      126.77      197.66     47.26 o 
  -7   5   5      104.90      154.78     51.71 o 
  -6   5   5       80.16      110.55     47.01 o 
  -5   5   5      607.42      613.92     46.44 o 
  -4   5   5       75.04      118.75     42.65 o 
  -3   5   5       16.51       49.89     46.31 o 
  -2   5   5      823.61      719.40     69.36 o 
  -1   5   5      415.76      446.35     64.77 o 
   0   5   5       85.38       64.08     59.66 o 
   1   5   5       10.21        1.62     58.57 o 
   2   5   5     1037.20      917.27     64.87 o 
   3   5   5      408.23      318.26    114.20 o 
   4   5   5       28.22       41.50    116.19 o 
   5   5   5      404.13      333.39     78.16 o 
   6   5   5      607.88      558.06     82.51 o 
   7   5   5       48.74      155.53    105.55 o 
   8   5   5       36.90       93.00     64.36 o 
   9   5   5      406.49      519.17     69.67 o 
  10   5   5      197.46      256.47     73.58 o 
  11   5   5        3.96      131.98     79.02 o 
  12   5   5       97.46      145.07     84.99 o 
  13   5   5      195.66      144.83     91.88 o 
 -11   6   5       19.18       91.97    125.86 o 
 -10   6   5       68.95      158.48    110.14 o 
  -9   6   5        0.62      120.19     92.99 o 
  -8   6   5       39.11       42.97     75.45 o 
  -7   6   5       19.28       22.59     65.63 o 
  -6   6   5        0.37       28.03     59.52 o 
  -5   6   5       23.36       51.35     50.85 o 
  -4   6   5       51.73      122.41     49.32 o 
  -3   6   5      388.58      377.50     55.68 o 
  -2   6   5       75.62      110.90     52.30 o 
  -1   6   5        2.59       50.04    128.34 o 
   0   6   5        3.82       58.37     73.20 o 
   1   6   5        0.06       14.25     72.52 o 
   2   6   5       11.27       38.77     72.74 o 
   3   6   5        7.36       21.05     72.21 o 
   4   6   5       13.88       19.60    132.24 o 
   5   6   5        2.54       26.24    142.10 o 
   6   6   5       21.81      162.14    142.31 o 
   7   6   5        1.47       -3.28    117.17 o 
   8   6   5        3.99       83.11     92.86 o 
   9   6   5        3.21       36.84     96.28 o 
  10   6   5        6.22       96.30    103.39 o 
  -7   7   5        4.84       43.48    197.42 o 
  -6   7   5      181.69      143.00    192.63 o 
  -5   7   5      235.04      173.15    183.45 o 
  -4   7   5        8.58      139.56    177.14 o 
  -3   7   5        3.71      266.53    171.91 o 
  -2   7   5      412.42      548.77    167.91 o 
  -1   7   5      378.71      460.50    109.92 o 
   0   7   5        0.65      160.20    106.01 o 
   1   7   5      187.32      310.32    106.09 o 
   2   7   5      303.16      270.09    151.19 o 
   3   7   5      185.99      150.85    153.24 o 
   4   7   5        2.30      138.45    156.68 o 
   5   7   5      311.50      429.72    166.74 o 
   6   7   5      137.72      211.40    170.17 o 
 -18   0   6        7.86      237.97    181.00 o 
 -17   0   6       37.56      192.25    117.48 o 
 -16   0   6      109.32       97.55    108.93 o 
 -15   0   6       32.95      124.22    145.98 o 
 -14   0   6       39.97       57.43     96.39 o 
 -13   0   6      257.51      247.68     91.01 o 
 -12   0   6       79.23       87.87     84.14 o 
 -11   0   6      267.68      285.96     64.53 o 
 -10   0   6     1025.29      919.26     74.89 o 
  -9   0   6      536.69      484.66     55.18 o 
  -8   0   6      134.88      194.30     49.02 o 
  -7   0   6     3441.52     3640.77     70.77 o 
  -6   0   6     4417.76     4239.09    203.67 o 
  -5   0   6      259.73      235.88     62.84 o 
  -4   0   6      634.22      787.13     57.73 o 
  -3   0   6     5051.67     4854.36     75.50 o 
  -2   0   6     8783.42     8357.62     98.19 o 
  -1   0   6      872.34      710.79     56.06 o 
   0   0   6     9285.99     9762.79    148.65 o 
   1   0   6     9027.83     9757.81    142.44 o 
   2   0   6     1354.69     1466.02     38.88 o 
   3   0   6      255.70      188.97     24.48 o 
   4   0   6     4018.05     3622.05     71.83 o 
   5   0   6     4298.83     3754.61     62.35 o 
   6   0   6      137.74      101.62     44.76 o 
   7   0   6     1333.52     1160.17     54.39 o 
   8   0   6     2652.81     2197.80     65.01 o 
   9   0   6      507.58      383.13    107.66 o 
  10   0   6        2.29      260.70    118.17 o 
  11   0   6      632.34      464.71    125.20 o 
  12   0   6      365.22      427.09    131.13 o 
  13   0   6      149.98      330.63    135.13 o 
  15   0   6      134.24      204.57    156.76 o 
 -18   1   6       15.79       23.89    126.09 o 
 -17   1   6        7.42      116.22    118.30 o 
 -16   1   6       11.30       34.73    110.51 o 
 -15   1   6       97.88      107.58    103.15 o 
 -14   1   6       16.90       79.79     95.07 o 
 -13   1   6      151.03      110.58     63.92 o 
 -12   1   6      139.21      145.86     59.67 o 
 -11   1   6      333.97      189.29     56.64 o 
 -10   1   6       85.77      100.13     57.72 o 
  -9   1   6     1310.80     1197.48     50.02 o 
  -8   1   6      188.14      224.04     38.62 o 
  -7   1   6      210.49      306.60     34.64 o 
  -6   1   6      317.98      356.82     32.14 o 
  -5   1   6     1540.54     1751.30     33.81 o 
  -4   1   6      897.01      928.41     38.91 o 
  -3   1   6      162.17      367.67     30.89 o 
  -2   1   6      809.41     1337.90     49.99 o 
  -1   1   6      166.07      400.12     32.83 o 
   0   1   6     1110.84     1568.80     41.83 o 
   2   1   6       89.35      109.89     19.44 o 
   3   1   6      540.87      671.42     35.18 o 
   4   1   6       30.34       72.72     24.82 o 
   5   1   6      183.80      187.95     26.27 o 
   6   1   6      417.50      434.55     33.89 o 
   7   1   6      538.80      415.48     38.69 o 
   8   1   6       34.18      103.22     46.68 o 
   9   1   6       24.92       88.91     56.04 o 
  10   1   6      717.86      640.10     67.33 o 
  11   1   6      120.14       93.21     65.76 o 
  12   1   6       45.97       24.59     82.46 o 
  13   1   6       77.29      170.13     75.67 o 
  14   1   6      111.53      317.95    103.28 o 
  15   1   6        0.99       63.39    160.11 o 
  16   1   6        3.80      180.40    117.99 o 
  17   1   6       41.07       44.92    127.18 o 
 -17   2   6       62.07      147.74    120.36 o 
 -16   2   6       77.19        5.55    110.44 o 
 -15   2   6        1.17       77.76    145.03 o 
 -14   2   6      129.54      204.19     80.84 o 
 -13   2   6      461.87      387.53     92.20 o 
 -12   2   6       46.82       66.96     69.70 o 
 -11   2   6        7.13       64.78     64.35 o 
 -10   2   6     1431.98     1264.26     54.63 o 
  -9   2   6      731.92      632.11     48.79 o 
  -8   2   6       25.43       25.34     38.74 o 
  -7   2   6      419.67      347.94     40.84 o 
  -6   2   6     1438.56     1283.66     35.42 o 
  -5   2   6      903.17      887.28     30.44 o 
  -4   2   6        2.24       30.90     23.43 o 
  -3   2   6      934.85      956.84     26.21 o 
  -2   2   6       23.81       33.97     15.60 o 
  -1   2   6     1412.78     1570.17     62.15 o 
   0   2   6      131.37      213.15     33.46 o 
   1   2   6      975.01      805.04     74.96 o 
   2   2   6        9.38      136.53     18.61 o 
   3   2   6      118.02      131.30     16.89 o 
   4   2   6      483.24      409.75     45.15 o 
   5   2   6      567.06      532.36     43.66 o 
   6   2   6      302.16      241.82     51.81 o 
   7   2   6      225.35      208.10     45.49 o 
   8   2   6      709.65      687.82     45.57 o 
   9   2   6       36.27       54.40     47.23 o 
  10   2   6      174.18      190.95     51.57 o 
  11   2   6      286.31      345.39     59.59 o 
  12   2   6      158.17      197.19     63.92 o 
  13   2   6        5.54      101.83     78.91 o 
  14   2   6       15.73       17.43     83.84 o 
  15   2   6       48.22      171.95    113.31 o 
  16   2   6        9.11       94.25    121.63 o 
 -16   3   6      102.37       47.20    116.94 o 
 -15   3   6      131.78      216.39    110.06 o 
 -14   3   6        4.74       79.22     75.40 o 
 -13   3   6       34.56      115.17     70.70 o 
 -12   3   6     1569.25     1619.36     73.37 o 
 -11   3   6      476.12      476.11     64.14 o 
 -10   3   6      149.85      174.33     59.02 o 
  -9   3   6     1297.90     1146.07     53.08 o 
  -8   3   6     2611.30     2459.26     55.50 o 
  -7   3   6      601.94      652.74     51.35 o 
  -6   3   6      171.82      226.00     45.79 o 
  -5   3   6     5455.49     5251.28    122.08 o 
  -4   3   6     2804.93     2719.94     48.07 o 
  -3   3   6       98.63      204.04     35.60 o 
  -2   3   6     1632.97     1674.05     49.45 o 
  -1   3   6     3813.13     3353.29     62.28 o 
   0   3   6     3106.49     2868.66    105.24 o 
   1   3   6      208.23      240.90     15.49 o 
   2   3   6     1505.40     1482.21     81.70 o 
   3   3   6     5943.79     5646.13    217.09 o 
   4   3   6     1223.41     1101.79     48.22 o 
   5   3   6      563.82      667.23     69.40 o 
   6   3   6     2776.22     2827.66     82.70 o 
   7   3   6     3169.31     3031.60    111.28 o 
   8   3   6      350.01      357.48     56.30 o 
   9   3   6      302.15      298.14     58.96 o 
  10   3   6     2018.75     2039.23     71.30 o 
  11   3   6      879.53      949.84     77.44 o 
  12   3   6       26.88      140.93     83.30 o 
  13   3   6      274.03      329.14     87.80 o 
  14   3   6      197.27      300.25     94.96 o 
  15   3   6      106.14       27.36    100.48 o 
 -15   4   6       16.73      113.13    100.75 o 
 -14   4   6       89.87      104.02     89.88 o 
 -13   4   6        8.31        6.93    150.09 o 
 -12   4   6        0.33       91.17     77.20 o 
 -11   4   6       39.75       40.93     66.30 o 
 -10   4   6      196.15      217.05     63.74 o 
  -9   4   6      218.55      270.77     52.31 o 
  -8   4   6       71.53      123.66     51.92 o 
  -7   4   6      523.00      524.92     53.44 o 
  -6   4   6      307.54      319.85     50.36 o 
  -5   4   6     1012.89     1018.04     45.33 o 
  -4   4   6        6.29       34.01     38.99 o 
  -3   4   6      708.41      638.09     41.78 o 
  -2   4   6      595.49      580.92     49.52 o 
  -1   4   6      859.26      877.17     55.78 o 
   0   4   6      901.69      948.00     52.78 o 
   1   4   6     1087.65      948.43    107.32 o 
   2   4   6       35.61       35.85     20.10 o 
   3   4   6       24.72       60.39     35.05 o 
   4   4   6      761.85      751.98     73.97 o 
   5   4   6      419.01      390.02     88.55 o 
   6   4   6       72.17        8.62     73.51 o 
   7   4   6      311.10      363.76     78.45 o 
   8   4   6      413.59      447.53     70.87 o 
   9   4   6       10.81       88.24     63.58 o 
  10   4   6       44.08       71.00     68.39 o 
  11   4   6       17.95       50.81     71.91 o 
  12   4   6       20.05      110.99     94.96 o 
  13   4   6       12.29       41.68     83.49 o 
  14   4   6       37.02       46.57    122.11 o 
 -13   5   6        9.37       57.16     96.92 o 
 -12   5   6        9.47       27.99    120.07 o 
 -11   5   6       87.66      131.75     74.24 o 
 -10   5   6       66.35      117.19     68.97 o 
  -9   5   6       20.42      103.89     55.73 o 
  -8   5   6       57.46      129.26     52.60 o 
  -7   5   6      175.89      202.73     65.63 o 
  -6   5   6        0.49       73.81     75.26 o 
  -5   5   6      234.19      210.36     46.25 o 
  -4   5   6      271.55      339.44     44.48 o 
  -3   5   6      119.03      119.67     41.10 o 
  -2   5   6      299.53      311.22     68.46 o 
  -1   5   6      142.22      302.02     63.53 o 
   0   5   6     1531.77     1527.69     67.69 o 
   1   5   6      309.07      379.47     51.98 o 
   2   5   6      166.33      104.37     58.47 o 
   3   5   6      289.62      258.10    116.65 o 
   4   5   6      164.39      197.90    119.57 o 
   5   5   6       98.90       89.29     80.31 o 
   6   5   6      169.25      158.81     82.95 o 
   7   5   6      231.69      188.15     86.61 o 
   8   5   6      144.24      227.02     77.32 o 
   9   5   6       37.25      128.60     70.21 o 
  10   5   6       67.81      170.57     75.16 o 
  11   5   6        0.40       43.26     90.05 o 
  12   5   6       51.48      124.98    132.69 o 
 -11   6   6       41.92       81.34     83.29 o 
 -10   6   6      123.47      120.74     78.71 o 
  -9   6   6      111.46      142.92     74.43 o 
  -8   6   6        0.28       20.26     69.30 o 
  -7   6   6      232.90      180.93     58.08 o 
  -6   6   6      324.51      347.17     57.36 o 
  -5   6   6      157.55      254.62     54.10 o 
  -4   6   6      311.27      289.53     59.44 o 
  -3   6   6      258.29      251.05     56.81 o 
  -2   6   6      633.95      794.22     67.30 o 
  -1   6   6       47.10      236.06    139.08 o 
   0   6   6      590.98      728.16     95.09 o 
   1   6   6      491.08      519.70     91.79 o 
   2   6   6      322.46      433.53     90.36 o 
   3   6   6       66.09      274.28    136.98 o 
   4   6   6      173.02      264.92    141.93 o 
   5   6   6      526.97      797.76    152.65 o 
   6   6   6       33.72      149.62    145.81 o 
   7   6   6      101.13       86.36     97.42 o 
   8   6   6      177.72      214.71     87.88 o 
   9   6   6       74.58       45.10     80.68 o 
  -6   7   6       23.76       14.32    197.78 o 
  -5   7   6        1.58      -27.89    193.14 o 
  -4   7   6      272.80      237.79    187.58 o 
  -3   7   6      100.41       45.82    177.78 o 
  -2   7   6        1.82       12.87     94.68 o 
  -1   7   6       42.59       15.99     94.32 o 
   0   7   6       50.25        9.38    110.17 o 
   1   7   6        3.45      -17.35    153.61 o 
   2   7   6        2.21       12.44    106.60 o 
   3   7   6      123.07      246.68    158.39 o 
   4   7   6       32.68       13.04    163.08 o 
   5   7   6       25.54       81.67    167.06 o 
 -18   1   7      104.96      194.84    127.03 o 
 -17   1   7       19.34      104.62     98.35 o 
 -16   1   7        0.39      131.03    112.22 o 
 -15   1   7      333.28      354.42     87.54 o 
 -14   1   7      304.56      345.04     81.57 o 
 -13   1   7       25.21       63.06     72.72 o 
 -12   1   7      568.60      509.80     62.47 o 
 -11   1   7      561.78      531.83     58.41 o 
 -10   1   7      867.61      720.53     49.04 o 
  -9   1   7      331.25      307.76     43.40 o 
  -8   1   7     1351.11     1160.24     43.40 o 
  -7   1   7     2897.81     2623.10     47.92 o 
  -6   1   7      762.80      678.88     34.97 o 
  -5   1   7     1195.27     1123.94     33.24 o 
  -4   1   7     3503.70     3524.83     85.59 o 
  -3   1   7     9545.99     9546.49    314.59 o 
  -2   1   7      297.41      357.04     26.89 o 
  -1   1   7       52.91       47.39     18.20 o 
   0   1   7     7030.70     8359.91     87.63 o 
   1   1   7     5178.00     5502.12     68.02 o 
   2   1   7        2.70       37.40     16.57 o 
   3   1   7     3279.72     3112.88     60.10 o 
   4   1   7     3001.14     2737.06     50.92 o 
   5   1   7      133.79      142.45     27.23 o 
   6   1   7       51.94       76.21     40.36 o 
   7   1   7     2032.69     1948.70     54.87 o 
   8   1   7     1351.01     1316.70     46.49 o 
   9   1   7       31.34       78.79     49.78 o 
  10   1   7      580.80      566.64     59.39 o 
  11   1   7      486.37      496.33     69.25 o 
  12   1   7      167.21       99.34     71.72 o 
  13   1   7       28.10       88.99     98.26 o 
  14   1   7      116.93      209.73    105.08 o 
  15   1   7      117.67      197.98    111.77 o 
  16   1   7        8.41       49.49    120.35 o 
 -17   2   7       38.28       55.03    121.87 o 
 -16   2   7       22.47       65.66    112.83 o 
 -15   2   7        2.32       65.88    104.44 o 
 -14   2   7       38.61       89.25     69.78 o 
 -13   2   7       96.46      144.03     66.18 o 
 -12   2   7       10.34      131.51     71.07 o 
 -11   2   7       84.61       50.42     56.88 o 
 -10   2   7      512.79      492.62     56.22 o 
  -9   2   7     1151.97     1059.11     52.53 o 
  -8   2   7      128.03      120.43     40.68 o 
  -7   2   7      104.39       91.37     36.29 o 
  -6   2   7     2347.58     2026.31     39.86 o 
  -5   2   7     3628.29     3285.44     52.45 o 
  -4   2   7     1114.42     1162.80     28.15 o 
  -3   2   7      570.47      569.11     25.66 o 
  -2   2   7    11218.92    10868.07    107.65 o 
  -1   2   7     2935.37     2738.20     61.74 o 
   0   2   7      102.99      160.28     40.43 o 
   1   2   7     2781.04     2822.56     47.77 o 
   2   2   7     4623.92     4442.62     74.06 o 
   3   2   7      586.86      472.37     51.08 o 
   4   2   7      233.90      206.88     20.03 o 
   5   2   7     2819.39     2276.36    112.59 o 
   6   2   7     1052.63      906.26     45.78 o 
   7   2   7       47.50       77.09     45.41 o 
   8   2   7     1081.88     1016.24     47.68 o 
   9   2   7      462.22      541.80     49.50 o 
  10   2   7      183.14      240.42     51.88 o 
  11   2   7       75.32       52.51     59.51 o 
  12   2   7      267.69      340.19     65.13 o 
  13   2   7      322.84      398.49     71.24 o 
  14   2   7       20.78       69.53     85.65 o 
  15   2   7       30.82      120.12     93.84 o 
  16   2   7       44.77      190.16    163.93 o 
 -16   3   7        2.26       24.16    164.29 o 
 -15   3   7       10.36        1.31    161.68 o 
 -14   3   7       41.52       20.71     84.32 o 
 -13   3   7       42.44      124.20     72.29 o 
 -12   3   7        0.90       29.10     79.47 o 
 -11   3   7       26.90       76.05     68.86 o 
 -10   3   7       93.40      106.27     59.83 o 
  -9   3   7       86.11      116.20     50.12 o 
  -8   3   7       38.95       87.28     46.52 o 
  -7   3   7       58.01       43.40     43.70 o 
  -6   3   7      391.42      302.41     41.12 o 
  -5   3   7       88.71       90.77     37.07 o 
  -4   3   7       15.27        8.05     24.97 o 
  -3   3   7       99.34       92.24     27.29 o 
  -2   3   7       16.90       51.50     25.09 o 
  -1   3   7       20.32       18.69     11.69 o 
   0   3   7      378.90      293.42     18.33 o 
   1   3   7       47.03       38.10     15.14 o 
   2   3   7       64.24       55.66     12.57 o 
   3   3   7      217.81      191.24     21.45 o 
   4   3   7       74.81      107.27     25.09 o 
   5   3   7       22.81       40.62     30.30 o 
   6   3   7      173.28      137.04     29.78 o 
   7   3   7       98.77      183.42     77.26 o 
   8   3   7       80.94       30.83     64.82 o 
   9   3   7        6.06       54.68     70.81 o 
  10   3   7        5.78       31.18     90.21 o 
  11   3   7       35.51      181.75     77.72 o 
  12   3   7       40.69       58.11     82.45 o 
  13   3   7        0.67       31.27     88.22 o 
  14   3   7        4.70        2.32    118.67 o 
  15   3   7       41.11       54.35    123.96 o 
 -15   4   7       27.76       63.02    101.88 o 
 -14   4   7       24.26       35.31    119.08 o 
 -13   4   7      131.12      183.77     76.59 o 
 -12   4   7       72.43      171.78     73.05 o 
 -11   4   7       18.24       54.90     78.33 o 
 -10   4   7       94.44      111.74     65.30 o 
  -9   4   7      285.06      280.94     54.26 o 
  -8   4   7      285.79      316.78     58.23 o 
  -7   4   7      262.57      233.52     54.51 o 
  -6   4   7      203.79      230.92     51.22 o 
  -5   4   7      327.41      321.56     48.75 o 
  -4   4   7      233.62      252.69     46.39 o 
  -3   4   7      941.35      868.23     45.30 o 
  -2   4   7     1562.09     1405.99     42.61 o 
  -1   4   7       74.98       71.88     38.13 o 
   0   4   7        2.65       76.19     48.97 o 
   1   4   7     2416.75     2300.61    102.38 o 
   2   4   7     1141.34     1062.29    113.26 o 
   3   4   7      134.68      165.85     33.88 o 
   4   4   7      807.38      778.95     69.12 o 
   5   4   7     1852.98     1939.05     86.30 o 
   6   4   7      251.78      341.84     78.77 o 
   7   4   7       96.94      128.85     79.47 o 
   8   4   7     1225.16     1311.72     78.81 o 
   9   4   7      536.93      741.11     68.57 o 
  10   4   7       48.53      160.34     79.78 o 
  11   4   7        4.06       72.36    131.85 o 
  12   4   7      194.57      196.70     81.26 o 
  13   4   7      195.77      246.51     88.53 o 
  14   4   7        0.31      -13.12    188.15 o 
 -13   5   7        0.71       52.02     85.90 o 
 -12   5   7      128.57      117.34     80.56 o 
 -11   5   7      353.69      278.35     76.42 o 
 -10   5   7       88.44      206.80     61.91 o 
  -9   5   7       85.42       98.43     57.99 o 
  -8   5   7      434.98      445.30     58.59 o 
  -7   5   7      551.87      620.74     61.65 o 
  -6   5   7       37.22      142.08     56.48 o 
  -5   5   7      410.91      393.20     48.78 o 
  -4   5   7     1296.51     1144.84     53.01 o 
  -3   5   7      193.15      219.13     47.13 o 
  -2   5   7       38.30       80.19     43.13 o 
  -1   5   7      209.47      167.00     63.33 o 
   0   5   7      962.93      918.15     62.96 o 
   1   5   7      355.90      334.63     79.54 o 
   2   5   7      105.34      152.02     78.55 o 
   3   5   7      425.73      440.91     78.67 o 
   4   5   7      420.91      428.72     76.30 o 
   5   5   7      105.91       93.69     84.58 o 
   6   5   7       49.19       33.36     85.82 o 
   7   5   7      203.94      271.06     90.77 o 
   8   5   7      470.19      561.80     82.40 o 
   9   5   7       11.54      137.12     73.15 o 
  10   5   7       53.50      167.54     77.35 o 
  11   5   7      153.47      209.55     83.81 o 
  12   5   7       80.13       84.13     88.15 o 
 -10   6   7        0.16       38.02    204.73 o 
  -9   6   7       11.45       52.58    101.13 o 
  -8   6   7        3.98       10.73    120.32 o 
  -7   6   7       30.22       47.39     77.81 o 
  -6   6   7        1.42       23.09     93.12 o 
  -5   6   7      139.81       86.37     72.84 o 
  -4   6   7       47.22       50.52     96.60 o 
  -3   6   7       56.98       75.93     69.57 o 
  -2   6   7        3.06       73.67    105.40 o 
  -1   6   7        9.33       64.31    140.93 o 
   0   6   7       27.76      115.39    136.01 o 
   1   6   7        6.44       29.22     92.58 o 
   2   6   7       15.10      111.43     92.74 o 
   5   6   7       18.61       78.70    147.03 o 
   6   6   7        0.63      104.68    153.49 o 
   7   6   7        0.39        5.46    159.94 o 
   8   6   7        2.23       81.44    122.05 o 
   9   6   7        8.03      117.06     83.64 o 
  -4   7   7      190.71      118.91    194.84 o 
  -3   7   7      502.13      481.02    106.82 o 
  -2   7   7        0.22       47.96     99.86 o 
  -1   7   7      111.64      192.36     84.63 o 
   0   7   7      182.86      263.91    116.28 o 
   1   7   7      191.75      185.48    157.59 o 
   2   7   7        0.34       36.28    155.91 o 
   3   7   7      368.66      527.27    166.57 o 
   4   7   7       51.41      143.92    169.49 o 
 -17   0   8       82.98       62.85    169.38 o 
 -16   0   8       51.98      114.26    162.85 o 
 -15   0   8      163.24      147.43    153.02 o 
 -13   0   8      286.40      265.31     91.46 o 
 -12   0   8      769.30      750.14    146.15 o 
 -11   0   8      406.95      351.40     79.72 o 
 -10   0   8       16.37       69.53     72.89 o 
  -9   0   8     2854.98     2715.33     88.18 o 
  -8   0   8     1912.13     1944.91    130.53 o 
  -7   0   8      161.21      249.52     76.28 o 
  -6   0   8     1438.41     1478.04     87.13 o 
  -5   0   8     6420.93     6450.30    359.07 o 
  -4   0   8     2501.96     2393.31     94.13 o 
  -2   0   8    11680.11    12201.90    130.04 o 
  -1   0   8     2861.78     2320.82     76.71 o 
   0   0   8     1530.99     1479.21     50.03 o 
   1   0   8     1764.77     1745.91     37.38 o 
   2   0   8     3538.86     3551.97     53.48 o 
   3   0   8     4495.33     4640.47     48.60 o 
   4   0   8      103.25       98.12     37.83 o 
   5   0   8     2327.39     2572.53     53.08 o 
   6   0   8     2453.83     2399.30     45.63 o 
   7   0   8     1249.50     1112.03     60.58 o 
   8   0   8      188.87      134.41     52.04 o 
   9   0   8      466.28      425.59     98.25 o 
  10   0   8     1843.80     1903.06    156.46 o 
  11   0   8      205.50      171.84    124.09 o 
  12   0   8      177.43      233.86    133.72 o 
  13   0   8      624.70      808.92    145.59 o 
  14   0   8      335.98      565.41    153.48 o 
 -17   1   8       20.29      145.92    123.35 o 
 -16   1   8        1.77      110.93     93.55 o 
 -15   1   8       51.28       86.50    147.70 o 
 -14   1   8       24.21      175.78     97.49 o 
 -13   1   8      136.95      127.81     65.98 o 
 -12   1   8      157.01      163.69     60.44 o 
 -11   1   8      204.07      117.47     50.49 o 
 -10   1   8      144.36      121.45     47.53 o 
  -9   1   8       79.15       84.36     43.98 o 
  -8   1   8      379.11      306.84     41.55 o 
  -7   1   8      883.68      930.65     41.11 o 
  -6   1   8     1827.84     1667.09     64.79 o 
  -5   1   8      494.52      647.26     38.76 o 
  -4   1   8     1292.39     1313.15     59.09 o 
  -3   1   8      227.88      182.71     36.83 o 
  -2   1   8     5340.50     5328.63     83.00 o 
  -1   1   8      972.45     1537.37     27.71 o 
   0   1   8     1792.81     2047.01     36.17 o 
   1   1   8      489.92      532.90     43.51 o 
   2   1   8     1277.12     1140.88     28.81 o 
   3   1   8     1144.62     1099.51     28.82 o 
   4   1   8      400.73      301.15     26.08 o 
   5   1   8      937.84      865.71     43.32 o 
   6   1   8        4.25       40.82     41.25 o 
   7   1   8      332.65      308.79     36.61 o 
   8   1   8      278.07      308.88     44.02 o 
   9   1   8      449.75      429.35     54.94 o 
  10   1   8      128.28      144.07     55.07 o 
  11   1   8      133.62      147.80     71.18 o 
  12   1   8       20.65       73.91    134.29 o 
  13   1   8       75.99       38.27     81.78 o 
  14   1   8       21.94       44.49    105.45 o 
  15   1   8       44.25      120.47     93.61 o 
  16   1   8        7.33       76.47    123.17 o 
 -16   2   8       32.97      116.84    115.37 o 
 -15   2   8       27.83       55.20     76.62 o 
 -14   2   8        5.50      108.05     72.39 o 
 -13   2   8       10.21       40.98     94.24 o 
 -12   2   8      551.49      550.07     64.99 o 
 -11   2   8       25.95      103.04     58.46 o 
 -10   2   8       24.82       31.56     54.27 o 
  -9   2   8      220.46      151.71     52.59 o 
  -8   2   8      772.83      715.93     44.46 o 
  -7   2   8       96.68       80.99     36.52 o 
  -6   2   8      174.51      204.65     33.82 o 
  -5   2   8     2405.63     2424.80     39.74 o 
  -4   2   8       79.90      115.56     26.61 o 
  -3   2   8      400.98      486.57     24.83 o 
  -2   2   8     2566.22     2975.81     81.46 o 
  -1   2   8     2395.49     2396.73     66.82 o 
   1   2   8      160.11      293.51     36.10 o 
   2   2   8      703.01     1091.39     34.66 o 
   3   2   8     2141.96     1958.69     41.02 o 
   4   2   8      495.79      352.70     46.25 o 
   5   2   8      318.24      268.02     26.53 o 
   6   2   8      405.54      313.72     37.03 o 
   7   2   8      423.24      424.27     48.27 o 
   8   2   8      180.24      220.50     45.34 o 
   9   2   8       43.15      112.93     48.53 o 
  10   2   8      438.40      448.04     54.29 o 
  11   2   8        6.04       34.99     60.72 o 
  12   2   8       29.51       95.04     65.36 o 
  13   2   8       71.93      146.40     82.74 o 
  14   2   8       41.01      136.27    104.28 o 
  15   2   8        4.47      122.81     95.80 o 
 -16   3   8       68.03       40.00     98.51 o 
 -15   3   8        4.27       77.32     91.01 o 
 -14   3   8      305.75      401.21     87.92 o 
 -13   3   8      585.67      675.58     84.11 o 
 -12   3   8        3.43       96.59     80.68 o 
 -11   3   8       31.06      120.07     65.09 o 
 -10   3   8      968.49     1077.16     58.48 o 
  -9   3   8      627.64      700.46     48.66 o 
  -8   3   8       15.29       79.36     56.83 o 
  -7   3   8     1480.85     1382.29     49.46 o 
  -6   3   8     1284.21     1214.58     47.79 o 
  -5   3   8       28.19       94.28     37.95 o 
  -4   3   8      305.19      268.22     25.45 o 
  -3   3   8     2689.34     2301.36    113.37 o 
  -2   3   8     1038.57     1007.07     58.00 o 
  -1   3   8        0.47       49.01    100.39 o 
   0   3   8     2038.18     1788.19     51.83 o 
   1   3   8     2996.92     3046.81     99.03 o 
   2   3   8      390.81      438.28     48.86 o 
   3   3   8      171.41      193.20     23.15 o 
   4   3   8     1295.02     1066.50     66.47 o 
   5   3   8     1207.80     1192.60     57.24 o 
   6   3   8       67.51      108.70     97.20 o 
   7   3   8      132.59      151.68     64.54 o 
   8   3   8      768.90      864.92     72.31 o 
   9   3   8      110.42       90.27     71.56 o 
  10   3   8       16.97       23.71     76.58 o 
  11   3   8      250.16      215.50     70.75 o 
  12   3   8       81.96       80.39     76.57 o 
  13   3   8        3.93      107.77    153.23 o 
  14   3   8       46.38       69.52    119.14 o 
 -14   4   8        3.78       83.10    113.13 o 
 -13   4   8       13.65       56.19     86.10 o 
 -12   4   8      157.92      160.10     74.02 o 
 -11   4   8        5.87       98.61     69.94 o 
 -10   4   8       38.26       42.74     61.81 o 
  -9   4   8       74.95       69.42     62.48 o 
  -8   4   8       71.86       99.65     67.04 o 
  -7   4   8        5.17       66.21     62.57 o 
  -6   4   8       21.68       27.83     52.13 o 
  -5   4   8      469.99      460.55     51.05 o 
  -4   4   8      173.93      161.70     53.44 o 
  -3   4   8        0.12      132.66     54.20 o 
  -2   4   8      341.38      373.82     44.95 o 
  -1   4   8     1605.66     1303.15    173.66 o 
   0   4   8        6.05       42.07     28.49 o 
   1   4   8      175.89      117.54     36.09 o 
   2   4   8      513.64      402.04     71.32 o 
   3   4   8     1185.15     1003.66    102.24 o 
   4   4   8      357.91      403.40     55.11 o 
   5   4   8        4.43       64.16     56.54 o 
   6   4   8      489.33      491.44     83.36 o 
   7   4   8       60.15       83.39     83.50 o 
   8   4   8      306.45      325.08     76.29 o 
   9   4   8       53.10       83.08     65.42 o 
  10   4   8       86.82       95.14     72.02 o 
  11   4   8       23.16       72.68     90.91 o 
  12   4   8        3.40       55.02     83.33 o 
  13   4   8       52.27      138.52     89.06 o 
 -12   5   8        1.47       56.22     95.94 o 
 -11   5   8       41.72       54.59    101.68 o 
 -10   5   8      102.66      170.42     72.89 o 
  -9   5   8       82.20       81.46     69.29 o 
  -8   5   8        0.69       95.75     78.06 o 
  -7   5   8      320.13      338.00     74.90 o 
  -6   5   8      255.30      283.80     71.48 o 
  -5   5   8       52.10      155.11     69.11 o 
  -4   5   8       55.30      127.93     83.94 o 
  -3   5   8      349.86      385.02     81.83 o 
  -2   5   8      194.50      183.84     87.93 o 
  -1   5   8       15.15       80.39    126.55 o 
   0   5   8      236.45      214.98    121.96 o 
   1   5   8       13.41       61.52     81.19 o 
   2   5   8       33.11       69.90     81.35 o 
   3   5   8       32.47       51.49     79.18 o 
   4   5   8      237.19      292.02    129.96 o 
   5   5   8       62.23       72.52     87.31 o 
   6   5   8       89.85       55.58     89.95 o 
   7   5   8       22.25      144.11     94.11 o 
   8   5   8      137.55      197.20     84.19 o 
   9   5   8       31.88      102.21     75.53 o 
  10   5   8       15.57       87.29     79.34 o 
  11   5   8       68.75       80.55     97.92 o 
  -9   6   8      163.43      273.36     96.01 o 
  -8   6   8      175.33      359.51     75.92 o 
  -7   6   8       20.33      142.21    101.23 o 
  -6   6   8       99.26      120.28     80.21 o 
  -5   6   8      316.95      360.22     78.76 o 
  -4   6   8      264.85      307.31     78.15 o 
  -3   6   8       30.45       58.10     73.46 o 
  -2   6   8      364.89      372.78     92.85 o 
  -1   6   8      575.44      600.67    153.37 o 
   0   6   8      148.16      291.56    100.05 o 
   1   6   8       29.09       78.64     99.18 o 
   2   6   8      359.58      413.69    143.16 o 
   3   6   8      633.58      694.97    150.06 o 
   4   6   8       30.22      277.86    149.29 o 
   5   6   8      217.38      297.26    153.87 o 
   6   6   8      492.21      591.42    164.16 o 
   7   6   8      119.47      338.28    168.41 o 
   8   6   8        1.97      128.49     96.13 o 
  -3   7   8        6.30      110.73     95.69 o 
  -2   7   8       80.27      121.94     86.29 o 
  -1   7   8       10.82      125.23    101.10 o 
   0   7   8       45.14      -19.06    158.98 o 
   1   7   8       96.72       81.20    160.89 o 
   2   7   8       16.13      102.59    162.70 o 
 -17   1   9       36.20      124.92    126.99 o 
 -16   1   9       68.53       26.69    116.80 o 
 -15   1   9        5.17       91.07    108.07 o 
 -14   1   9      118.48      113.79     71.79 o 
 -13   1   9      162.35      174.08     67.12 o 
 -12   1   9      180.59      147.69     55.57 o 
 -11   1   9        6.42       35.79     50.45 o 
 -10   1   9      508.81      463.09     55.77 o 
  -9   1   9      676.54      618.67     52.86 o 
  -8   1   9      343.94      354.52     48.50 o 
  -7   1   9      164.50      162.80     45.53 o 
  -6   1   9      886.60      814.81     46.14 o 
  -5   1   9     1943.54     1733.87     64.82 o 
  -4   1   9        3.53       21.44     40.15 o 
  -3   1   9      429.32      334.45     40.25 o 
  -2   1   9     2526.17     2519.40     73.71 o 
  -1   1   9     1942.88     1828.67     31.19 o 
   0   1   9      538.33      559.45     33.81 o 
   1   1   9     5856.82     6129.01     65.37 o 
   2   1   9     1291.46     1131.97     30.62 o 
   3   1   9      150.66       86.52     27.78 o 
   4   1   9     1269.80     1204.54     39.72 o 
   5   1   9     3778.33     3568.40     46.58 o 
   6   1   9     1168.44     1118.86     42.80 o 
   7   1   9       96.50      101.96     42.74 o 
   8   1   9     2021.22     1937.83     46.06 o 
   9   1   9      255.97      277.66     47.03 o 
  10   1   9      214.63      265.54     59.50 o 
  11   1   9      234.80      228.14     75.01 o 
  12   1   9      269.09      313.20     80.63 o 
  13   1   9       61.96      116.53    137.65 o 
  14   1   9        3.67       75.00    108.52 o 
  15   1   9       65.48      114.73     97.00 o 
 -16   2   9       65.05       55.63     83.89 o 
 -15   2   9      231.93      311.92     79.52 o 
 -14   2   9      143.28      178.73     73.70 o 
 -13   2   9        2.66       87.63     78.85 o 
 -12   2   9      889.24      917.90     68.42 o 
 -11   2   9      843.45      917.17     63.51 o 
 -10   2   9      205.45      223.32     57.16 o 
  -9   2   9      341.32      299.99     43.60 o 
  -8   2   9     1036.24      916.32     46.16 o 
  -7   2   9      860.12      716.39     41.76 o 
  -6   2   9      267.92      273.40     36.41 o 
  -5   2   9     1353.71     1348.58     48.19 o 
  -4   2   9     1660.87     1714.83     47.33 o 
  -3   2   9      228.76      187.97     32.54 o 
  -2   2   9      133.19       73.86     51.74 o 
  -1   2   9      932.88      851.43     83.90 o 
   1   2   9      213.46      226.13     39.23 o 
   2   2   9       36.75       52.96     37.69 o 
   3   2   9     3791.03     3697.16     77.93 o 
   4   2   9     1220.64     1073.20     89.89 o 
   5   2   9      152.50      145.37     33.44 o 
   6   2   9      291.36      231.22     34.96 o 
   7   2   9     1896.59     1763.71     62.67 o 
   8   2   9      628.73      656.89     51.70 o 
   9   2   9      145.54      193.47     49.45 o 
  10   2   9      413.88      321.82     54.37 o 
  11   2   9      545.95      607.29     96.79 o 
  12   2   9       60.45      153.36     79.00 o 
  13   2   9        2.33       23.43     84.53 o 
  14   2   9       68.27      153.94    118.15 o 
  15   2   9       41.83       70.67    127.10 o 
 -15   3   9       16.37       50.18    113.18 o 
 -14   3   9       19.62       38.30     87.42 o 
 -13   3   9       13.86       70.20     98.68 o 
 -12   3   9        1.70       68.58     66.23 o 
 -11   3   9       12.51       79.38     71.00 o 
 -10   3   9        0.05       31.40     54.94 o 
  -9   3   9       21.45       55.04     47.68 o 
  -8   3   9       73.54       71.78     53.43 o 
  -7   3   9       11.37       33.74     49.22 o 
  -6   3   9       25.33       52.38     42.16 o 
  -5   3   9       80.38       33.61     32.11 o 
  -4   3   9       57.37       30.06     28.80 o 
  -3   3   9        0.92       25.45     20.15 o 
  -2   3   9       53.43       39.39     27.99 o 
  -1   3   9      259.06      264.51     35.51 o 
   0   3   9      227.89      250.41     94.13 o 
   1   3   9        0.26        7.77     84.21 o 
   2   3   9       22.88       32.06     44.30 o 
   3   3   9        1.56       22.08     35.00 o 
   4   3   9       31.44       17.88     47.88 o 
   5   3   9       10.62       29.90     52.10 o 
   6   3   9       10.92       37.92     78.70 o 
   7   3   9        8.99       48.36     60.89 o 
   8   3   9       19.42       32.58     56.41 o 
   9   3   9       22.41       49.21     70.33 o 
  10   3   9        3.27       19.35     78.43 o 
  11   3   9       56.89       61.44     72.69 o 
  12   3   9       20.16       65.14    112.42 o 
  13   3   9       17.29       70.73    115.72 o 
  14   3   9       24.26       99.60    183.81 o 
 -14   4   9        2.93      124.44     94.47 o 
 -13   4   9       17.36        5.98    107.82 o 
 -12   4   9      180.09      184.21     76.84 o 
 -11   4   9      505.61      539.11     74.04 o 
 -10   4   9       59.05      134.54     61.10 o 
  -9   4   9      156.27      119.96     57.85 o 
  -8   4   9      506.08      492.10     62.77 o 
  -7   4   9      843.79      936.28     61.15 o 
  -6   4   9      142.70      167.60     54.07 o 
  -5   4   9      528.69      548.38     52.52 o 
  -4   4   9     1936.19     1949.19     92.08 o 
  -3   4   9      935.72     1103.17    184.15 o 
  -2   4   9       49.00      172.02     75.65 o 
  -1   4   9      233.53      519.46    118.74 o 
   0   4   9     4213.26     4487.92    136.60 o 
   1   4   9      207.69      426.14    140.26 o 
   2   4   9      212.06      366.99     72.50 o 
   3   4   9      857.76      914.87     72.87 o 
   4   4   9     1440.30     1500.32     89.26 o 
   5   4   9       34.67      105.92     52.66 o 
   6   4   9      427.74      470.13     59.56 o 
   7   4   9      603.78      584.44     64.89 o 
   8   4   9       70.03      127.45     61.48 o 
   9   4   9       22.01      127.04     76.85 o 
  10   4   9      166.36      294.35     74.45 o 
  11   4   9      141.34      362.52     91.60 o 
  12   4   9        1.62        3.02     99.68 o 
 -12   5   9       11.99      103.51     99.90 o 
 -11   5   9       18.35       56.93    108.74 o 
 -10   5   9      137.41      196.66     76.93 o 
  -9   5   9      152.86      227.43     73.13 o 
  -8   5   9       76.85       72.19     91.40 o 
  -7   5   9      483.77      414.60     80.14 o 
  -6   5   9      450.60      466.80     77.89 o 
  -5   5   9      226.32      255.94     73.90 o 
  -4   5   9        9.64       97.70     70.93 o 
  -3   5   9      737.73      684.42    130.42 o 
  -2   5   9      979.13     1239.58    131.98 o 
  -1   5   9      320.88      487.88    134.40 o 
   0   5   9      593.56      782.18    132.18 o 
   1   5   9     1032.65     1035.35     92.59 o 
   2   5   9      571.09      539.87    131.23 o 
   3   5   9        3.54      128.30    128.27 o 
   4   5   9      296.88      105.15    131.48 o 
   5   5   9      546.67      419.48    139.75 o 
   6   5   9      287.71      444.60    132.16 o 
   7   5   9       22.84      166.77    100.05 o 
   8   5   9      161.33      189.95     87.10 o 
   9   5   9      120.88      146.70     92.34 o 
  10   5   9       17.22       58.19     94.17 o 
  -9   6   9        9.66       15.60    100.48 o 
  -8   6   9       15.36       28.52     92.61 o 
  -7   6   9        7.10       79.01    105.88 o 
  -6   6   9       54.35      104.00    106.05 o 
  -5   6   9        0.30       40.11    100.62 o 
  -4   6   9      116.46       87.37     78.55 o 
  -3   6   9      235.00      222.52     89.93 o 
  -2   6   9        5.00       11.39    114.41 o 
  -1   6   9        0.11       58.45    116.76 o 
   0   6   9        8.38      -23.14    151.83 o 
   2   6   9        4.49       12.26    144.72 o 
   3   6   9        4.76       24.62    146.70 o 
   4   6   9        6.16       43.23    153.31 o 
   5   6   9        3.00       45.19    158.20 o 
   6   6   9       23.74       91.87    163.92 o 
   7   6   9        9.49      114.27    171.09 o 
 -17   0  10       58.32      126.28    183.07 o 
 -16   0  10       20.97       -5.39    171.11 o 
 -15   0  10      271.78      400.90    156.26 o 
 -14   0  10      365.72      483.12    105.26 o 
 -13   0  10      396.30      325.89     96.06 o 
 -12   0  10      193.84      144.84     88.08 o 
 -11   0  10     1226.80     1187.01     88.95 o 
 -10   0  10     1839.12     1762.41    127.46 o 
  -9   0  10      206.87      305.23     76.74 o 
  -8   0  10      728.25      758.78    100.72 o 
  -7   0  10     3778.46     4059.80     90.85 o 
  -6   0  10     3344.07     3152.57     83.71 o 
  -5   0  10       83.76      179.71     62.40 o 
  -4   0  10     2479.81     2693.00    111.09 o 
  -3   0  10     3516.60     3730.48    108.87 o 
  -2   0  10      734.79      555.09     77.99 o 
  -1   0  10      287.06      367.62     73.25 o 
   0   0  10     3043.65     3038.79     92.97 o 
   1   0  10     3127.14     3303.55     85.66 o 
   2   0  10       73.39      117.67     38.28 o 
   3   0  10     1240.25     1168.81     43.37 o 
   4   0  10     3150.40     2908.05     62.54 o 
   5   0  10      929.58      967.87     51.90 o 
   6   0  10        0.38       13.10     31.25 o 
   7   0  10      343.04      285.95     89.33 o 
   8   0  10     2557.91     2586.71     88.87 o 
   9   0  10      284.76      349.79     80.78 o 
  10   0  10       19.46        4.42    122.64 o 
  11   0  10      282.04      223.87     97.78 o 
  12   0  10      274.79      390.59    157.81 o 
  13   0  10       32.33      134.76    105.36 o 
  14   0  10        4.91       76.18    111.75 o 
  15   0  10       88.34      231.98    123.72 o 
 -16   1  10        3.93       67.02    118.28 o 
 -15   1  10        3.45      168.15     90.22 o 
 -14   1  10        1.99       35.45     83.34 o 
 -13   1  10      188.05      113.93     68.48 o 
 -12   1  10        7.11       80.74     62.56 o 
 -11   1  10      107.17      135.15     59.07 o 
 -10   1  10        3.67       75.62     65.84 o 
  -9   1  10      775.37      680.84     56.46 o 
  -8   1  10      243.72      206.31     51.74 o 
  -7   1  10       37.81       44.85     69.82 o 
  -6   1  10       50.00       64.25     54.26 o 
  -5   1  10      552.50      595.62     62.16 o 
  -4   1  10     1090.90      869.40    114.85 o 
  -3   1  10       40.16      101.22     42.51 o 
  -2   1  10     2547.94     2565.15     70.81 o 
  -1   1  10      432.91      405.87     45.50 o 
   0   1  10       88.26      119.63     17.68 o 
   1   1  10     1288.76     1247.30     56.66 o 
   2   1  10     2000.73     1685.48     27.43 o 
   3   1  10      751.38      697.85     35.98 o 
   4   1  10      265.80      231.27     32.73 o 
   5   1  10     1121.77      965.25     44.55 o 
   6   1  10     1050.39     1058.50     44.30 o 
   7   1  10      382.26      443.36     45.97 o 
   8   1  10      485.66      535.55     44.72 o 
   9   1  10      187.42      170.97     56.50 o 
  10   1  10      289.87      244.65     61.64 o 
  11   1  10      117.55       82.70     65.92 o 
  12   1  10       38.78       52.89     70.36 o 
  13   1  10       76.58       46.48     85.87 o 
  14   1  10       52.47      117.76     92.74 o 
 -16   2  10       41.30      102.05     85.81 o 
 -15   2  10        7.40       67.34     91.37 o 
 -14   2  10       36.50       98.20     74.64 o 
 -13   2  10       58.14      133.67     69.80 o 
 -12   2  10        3.99       97.11     64.95 o 
 -11   2  10       33.51       51.08     61.53 o 
 -10   2  10      372.63      333.67     51.67 o 
  -9   2  10       68.33       82.63     43.03 o 
  -8   2  10        1.10      102.74     86.13 o 
  -7   2  10      327.64      312.17     49.02 o 
  -6   2  10      293.13      296.28     45.28 o 
  -5   2  10       82.99      111.96     37.69 o 
  -4   2  10       70.90      105.14     35.68 o 
  -3   2  10     2051.33     1587.52    301.87 o 
  -2   2  10       17.47       35.62     81.36 o 
  -1   2  10        1.37        3.21     80.43 o 
   0   2  10      208.64      286.92     55.00 o 
   1   2  10      860.23      880.89     52.19 o 
   2   2  10       58.86       89.45     37.42 o 
   3   2  10      366.56      423.32     37.42 o 
   4   2  10      140.74      220.58     37.42 o 
   5   2  10       16.72        2.82     43.99 o 
   6   2  10       55.78       62.97     36.40 o 
   7   2  10      180.73      167.72     53.41 o 
   8   2  10       99.33      184.17     41.99 o 
   9   2  10      100.60       35.71     52.14 o 
  10   2  10       39.70       78.26     65.82 o 
  11   2  10       80.99      113.68     79.34 o 
  12   2  10       11.53       82.42    103.85 o 
  13   2  10        1.58       71.44    110.49 o 
  14   2  10       37.17      113.73    121.80 o 
 -15   3  10       14.00      129.72     96.58 o 
 -14   3  10       68.98       41.38     89.22 o 
 -13   3  10       29.37       53.63     72.35 o 
 -12   3  10      174.84      332.90     68.86 o 
 -11   3  10       50.28       83.23     65.19 o 
 -10   3  10      165.47      101.88     54.93 o 
  -9   3  10      831.81      754.75     59.61 o 
  -8   3  10      835.13      830.76     52.74 o 
  -7   3  10        7.56      108.46     45.99 o 
  -6   3  10      587.79      604.38     37.91 o 
  -5   3  10     2545.12     2356.11     98.57 o 
  -4   3  10     1437.62     1509.20     58.52 o 
  -3   3  10       43.04      152.82     48.99 o 
  -2   3  10     3682.87     3777.65     46.05 o 
  -1   3  10     1966.57     1940.37     49.92 o 
   0   3  10      604.51      762.27     99.27 o 
   1   3  10      568.68      582.54    100.46 o 
   2   3  10     1882.34     1847.45    107.95 o 
   3   3  10     1129.08     1235.40     68.64 o 
   4   3  10       22.25       65.78     50.46 o 
   5   3  10     1264.89     1239.98     73.91 o 
   6   3  10      881.62      801.44     61.75 o 
   7   3  10      240.81      309.94     56.40 o 
   8   3  10       64.85      100.82     58.64 o 
   9   3  10      533.79      605.22     57.41 o 
  10   3  10      299.48      256.63     61.33 o 
  11   3  10       33.72       57.70     74.97 o 
  12   3  10        7.71       24.04     95.81 o 
  13   3  10      240.48      296.21    120.13 o 
 -13   4  10        4.85       72.53    111.94 o 
 -12   4  10       58.91      128.48     94.10 o 
 -11   4  10       89.20       89.82     89.99 o 
 -10   4  10       54.66      131.00     73.62 o 
  -9   4  10       94.66        8.41     80.83 o 
  -8   4  10       58.52       50.30     76.88 o 
  -7   4  10      415.27      464.90     76.46 o 
  -6   4  10        6.68       89.08     89.80 o 
  -5   4  10       55.81       61.30     68.66 o 
  -4   4  10       78.56       61.22     83.50 o 
  -3   4  10      162.05      137.82     79.99 o 
  -2   4  10      163.38      133.85     78.18 o 
  -1   4  10      128.78      181.88     75.88 o 
   0   4  10        8.54       29.33    111.51 o 
   1   4  10      220.10      189.03    106.19 o 
   2   4  10        6.27       25.84    110.91 o 
   3   4  10        2.08       40.97    113.14 o 
   4   4  10       56.80      160.37    117.93 o 
   5   4  10       25.12       67.52    124.74 o 
   6   4  10       47.28       18.80     86.99 o 
   7   4  10       39.70      104.26     93.80 o 
   8   4  10      351.51      414.72     82.52 o 
   9   4  10       22.36      129.39     83.65 o 
  10   4  10        0.25      128.25     77.28 o 
  11   4  10       99.01      166.74     82.63 o 
  12   4  10      100.12      116.76    104.75 o 
 -11   5  10       24.67       65.28     83.69 o 
 -10   5  10        0.59       40.19     80.25 o 
  -9   5  10      100.79      133.37     90.36 o 
  -8   5  10       96.36       81.44     85.06 o 
  -7   5  10        4.54       27.21    179.19 o 
  -6   5  10       62.14      157.61     80.99 o 
  -5   5  10      157.01      209.93     76.89 o 
  -4   5  10       30.72       83.46     92.90 o 
  -3   5  10       59.10       72.27     89.97 o 
  -2   5  10      498.36      639.67    154.87 o 
  -1   5  10        4.16      110.52     85.93 o 
   0   5  10      156.72      129.77    151.96 o 
   1   5  10      328.22      302.06    126.43 o 
   2   5  10      290.63      354.41    133.24 o 
   3   5  10      112.72      204.66    132.97 o 
   4   5  10        9.00      125.21    136.27 o 
   5   5  10      119.38       88.04    143.24 o 
   6   5  10       46.58      230.25    144.47 o 
   7   5  10      207.26      175.12    104.34 o 
   8   5  10       55.94      144.53     92.02 o 
   9   5  10       36.73      111.44     95.94 o 
  -7   6  10      268.10      308.77     94.24 o 
  -6   6  10      179.21      221.83     90.20 o 
  -5   6  10        3.06       69.90     88.05 o 
  -4   6  10      248.26      274.31     85.96 o 
  -3   6  10      378.85      393.32     84.55 o 
  -2   6  10       99.81      322.69    101.41 o 
  -1   6  10       56.07      125.24     94.38 o 
   0   6  10      229.69      205.27    146.30 o 
   1   6  10      397.18      538.25    155.24 o 
   2   6  10       76.02      317.92    151.93 o 
   3   6  10      288.21      494.53    156.86 o 
   4   6  10      157.54      181.85    158.30 o 
   5   6  10      215.80      332.49    168.61 o 
 -16   1  11       35.62      168.89    125.23 o 
 -15   1  11      134.94      126.00     94.57 o 
 -14   1  11       41.26      150.37     87.42 o 
 -13   1  11        2.15       54.61     68.82 o 
 -12   1  11      692.71      669.42     68.38 o 
 -11   1  11      206.92      264.37     62.33 o 
 -10   1  11       47.51       87.78     58.12 o 
  -9   1  11      511.08      437.00     56.36 o 
  -8   1  11     1230.71     1186.56     89.68 o 
  -7   1  11      482.35      413.74     52.79 o 
  -6   1  11        2.52       88.67     48.35 o 
  -5   1  11     2313.48     2265.28     89.85 o 
  -4   1  11     1309.62     1257.22     94.00 o 
  -3   1  11     1667.87     1614.23     72.98 o 
  -2   1  11      943.82      902.67     69.75 o 
  -1   1  11     2175.52     1883.97     96.86 o 
   0   1  11     1865.77     1714.06     56.33 o 
   1   1  11      234.70      212.05     27.53 o 
   2   1  11      141.22      181.66     24.83 o 
   3   1  11     2277.75     2173.99     92.70 o 
   4   1  11     1639.20     1520.65     67.69 o 
   5   1  11       36.01       49.27     33.55 o 
   6   1  11      581.65      547.82     43.39 o 
   7   1  11      693.06      716.68     47.86 o 
   8   1  11      299.03      331.08     49.64 o 
   9   1  11       42.15       49.00     57.03 o 
  10   1  11      642.51      504.17     65.11 o 
  11   1  11      235.02      319.89     81.66 o 
  12   1  11        5.08       95.96    103.17 o 
  13   1  11       94.18      160.12     93.76 o 
  14   1  11       84.83      132.98     99.30 o 
 -15   2  11        0.13       10.27    116.63 o 
 -14   2  11       43.05       42.53    110.65 o 
 -13   2  11      255.91      283.69     85.29 o 
 -12   2  11        2.04       74.98     97.66 o 
 -11   2  11       59.16       73.84     71.79 o 
 -10   2  11      242.00      162.64     59.76 o 
  -9   2  11      413.79      385.79     56.89 o 
  -8   2  11       43.30       91.07     51.46 o 
  -7   2  11      719.44      695.77     51.76 o 
  -6   2  11     1238.95     1134.57     51.14 o 
  -5   2  11      176.59      252.90     50.56 o 
  -4   2  11      723.65      714.27     49.45 o 
  -3   2  11      318.89      266.53     93.74 o 
  -2   2  11     2450.88     2534.66    110.59 o 
  -1   2  11      209.64      278.07     89.07 o 
   0   2  11      718.17      782.58     62.87 o 
   1   2  11     1402.38     1354.06     61.55 o 
   2   2  11      996.30      985.25     43.76 o 
   3   2  11       25.47       32.85     38.99 o 
   4   2  11      283.94      252.06     40.11 o 
   5   2  11      995.54      789.85     55.12 o 
   6   2  11      190.89      155.55     39.08 o 
   7   2  11      156.70      114.06     54.45 o 
   8   2  11      603.23      499.13     61.00 o 
   9   2  11      262.09      317.43     64.69 o 
  10   2  11        1.35       66.81     95.47 o 
  11   2  11      261.71      208.90     83.30 o 
  12   2  11      127.53      142.18     88.95 o 
  13   2  11       66.69      100.49     94.65 o 
 -14   3  11        0.29       14.90     94.09 o 
 -13   3  11        0.34       29.36     74.92 o 
 -12   3  11       28.68      -11.50    131.28 o 
 -11   3  11       31.29       46.54     66.15 o 
 -10   3  11       53.57      102.76     86.31 o 
  -9   3  11        1.29       80.22     57.61 o 
  -8   3  11       27.25      101.18     66.61 o 
  -7   3  11       21.29       82.45     72.51 o 
  -6   3  11       61.98       73.84     48.32 o 
  -5   3  11        0.42        0.11     50.41 o 
  -4   3  11       75.35       74.41     42.79 o 
  -3   3  11       55.68       45.85     40.01 o 
  -2   3  11       30.17        9.18     52.12 o 
  -1   3  11      106.97       15.99     95.40 o 
   0   3  11       11.01       82.25     94.31 o 
   2   3  11        0.15       71.07     67.45 o 
   3   3  11       29.01       19.84     58.17 o 
   4   3  11        1.84       30.99     52.10 o 
   5   3  11       18.44       75.41     81.42 o 
   6   3  11       10.17       24.64     69.97 o 
   7   3  11       39.62       83.76     57.69 o 
   8   3  11        5.74       60.71     70.59 o 
   9   3  11        2.51       61.94     57.14 o 
  10   3  11       27.37       72.83     70.91 o 
  11   3  11        0.15      147.15    114.45 o 
  12   3  11        6.64       51.93    124.30 o 
 -13   4  11      190.24      173.00    119.58 o 
 -12   4  11       25.56       63.99    110.84 o 
 -11   4  11       32.25      140.66    108.39 o 
 -10   4  11      273.04      254.62     78.22 o 
  -9   4  11      176.08      144.39     87.05 o 
  -8   4  11      147.04      191.21     81.79 o 
  -7   4  11      547.83      576.99     80.84 o 
  -6   4  11      856.68      903.28     88.95 o 
  -5   4  11       58.35       88.46     72.21 o 
  -4   4  11        3.98       49.32     87.86 o 
  -3   4  11      486.88      596.06     87.27 o 
  -2   4  11     1401.39     1454.22     91.14 o 
  -1   4  11        1.96       94.64     80.57 o 
   0   4  11      196.28       18.60    114.67 o 
   1   4  11      832.62      740.41    118.23 o 
   2   4  11      378.51      358.70    117.78 o 
   3   4  11        0.48       66.61    121.89 o 
   4   4  11      447.52      550.53     90.26 o 
   5   4  11      956.16     1001.30     96.95 o 
   6   4  11        5.08       62.59     91.22 o 
   7   4  11       12.81      138.18     98.61 o 
   8   4  11      473.75      554.39     87.72 o 
   9   4  11      313.05      379.59     89.96 o 
  10   4  11        0.13       79.14    108.53 o 
  11   4  11      108.48      133.23    101.92 o 
 -10   5  11       18.94       94.27     84.61 o 
  -9   5  11      157.23       96.14     95.18 o 
  -8   5  11      224.39      248.12     89.87 o 
  -7   5  11      209.49      277.94     86.15 o 
  -6   5  11       55.84      144.48     84.45 o 
  -5   5  11      333.91      307.56     81.80 o 
  -4   5  11      696.27      542.74    101.39 o 
  -3   5  11      325.88      349.03     95.22 o 
  -2   5  11       24.65       61.42     92.59 o 
  -1   5  11      624.87      661.89    120.96 o 
   0   5  11      349.83      262.89    127.23 o 
   1   5  11      173.46      141.53    129.95 o 
   2   5  11      124.14       94.19    132.92 o 
   3   5  11      575.01      387.90    139.85 o 
   4   5  11      168.73      268.01    141.92 o 
   5   5  11        1.90      139.33    145.15 o 
   6   5  11      462.00      442.21    108.33 o 
   7   5  11       76.45      209.46    112.34 o 
   8   5  11       34.99        4.76    113.77 o 
  -6   6  11       71.40       70.87    104.15 o 
  -5   6  11       44.69       60.83    104.47 o 
  -4   6  11        2.99       74.15     89.05 o 
  -3   6  11        6.96      -19.16    129.44 o 
  -2   6  11       47.59       15.97    131.52 o 
  -1   6  11        0.08       71.37    129.98 o 
   1   6  11        6.55      -12.91    150.14 o 
   2   6  11       18.23      -16.01    153.24 o 
   3   6  11        7.15       67.06    156.48 o 
   4   6  11       20.61       28.20    163.56 o 
 -15   0  12       35.03       92.83    117.16 o 
 -14   0  12       32.41      123.78    152.93 o 
 -13   0  12       52.19       99.22     99.70 o 
 -12   0  12      133.84      198.22     94.26 o 
 -11   0  12       48.18       62.58     88.68 o 
 -10   0  12       31.62       47.97     83.63 o 
  -9   0  12      520.79      493.59    152.66 o 
  -8   0  12      649.42      604.70     82.13 o 
  -7   0  12      187.92       93.39    106.77 o 
  -6   0  12      601.92      659.48     79.18 o 
  -5   0  12     2614.00     2534.80    129.47 o 
  -4   0  12      877.86      920.70    110.65 o 
  -3   0  12      956.27     1151.67    103.20 o 
  -2   0  12     5650.37     5456.27    127.84 o 
  -1   0  12     4156.60     4147.00    116.30 o 
   0   0  12      576.06      479.21    217.79 o 
   1   0  12     5521.55     5813.46    105.90 o 
   2   0  12     3986.44     4189.53    108.14 o 
   3   0  12     2066.22     2079.25     57.30 o 
   4   0  12       75.68       61.60     47.96 o 
   5   0  12     2333.80     2191.85     80.60 o 
   6   0  12     1533.89     1624.36     76.19 o 
   7   0  12      366.79      471.98     77.62 o 
   8   0  12     1252.06     1094.39     85.91 o 
   9   0  12      187.44      196.63     87.27 o 
  10   0  12      179.99      177.39     92.85 o 
  12   0  12      235.05      295.13    108.60 o 
  13   0  12      162.28      103.59    164.37 o 
 -15   1  12      119.11      134.15     97.21 o 
 -14   1  12       26.47       50.06     77.69 o 
 -13   1  12      192.76      120.59     71.49 o 
 -12   1  12       36.19      108.62     67.96 o 
 -11   1  12      354.98      324.45     65.35 o 
 -10   1  12       75.04      115.54     69.74 o 
  -9   1  12        4.15       35.75     64.41 o 
  -8   1  12      259.48      134.88     56.08 o 
  -7   1  12      208.77      245.99     55.17 o 
  -6   1  12      539.61      488.33     61.22 o 
  -5   1  12      124.67       58.20     67.69 o 
  -4   1  12     1578.42     1565.63     80.10 o 
  -3   1  12       42.08       67.42     69.14 o 
  -2   1  12      602.68      650.80     68.88 o 
  -1   1  12       68.06       80.21     28.89 o 
   0   1  12     1113.14      823.33     63.73 o 
   1   1  12      334.23      282.86     34.19 o 
   2   1  12      671.07      620.44     35.52 o 
   3   1  12       99.96       87.02     32.31 o 
   4   1  12      258.76      205.13     42.72 o 
   5   1  12      408.49      349.01     40.83 o 
   6   1  12       85.96      114.52     50.29 o 
   7   1  12        5.77       91.85     54.56 o 
   8   1  12       20.39      142.73     59.77 o 
   9   1  12      147.11      151.30     72.86 o 
  10   1  12        8.07       59.39     94.44 o 
  11   1  12       40.57       98.17    102.69 o 
  12   1  12        0.83       57.75     89.45 o 
  13   1  12        0.71       50.06     96.08 o 
 -15   2  12        0.62      116.92    123.30 o 
 -14   2  12       58.23      147.12     92.97 o 
 -13   2  12        3.49       18.12    107.23 o 
 -12   2  12      172.86      207.21     83.50 o 
 -11   2  12        0.86      109.55     65.29 o 
 -10   2  12       85.96      123.36     61.27 o 
  -9   2  12      186.44      137.21     58.50 o 
  -8   2  12      147.84      144.48     54.60 o 
  -7   2  12       11.78       29.41     51.30 o 
  -6   2  12       80.33      134.46     49.75 o 
  -5   2  12     1211.42     1195.84     57.52 o 
  -4   2  12       50.10      100.29     62.72 o 
  -3   2  12       57.33       59.33     97.86 o 
  -2   2  12      579.11      598.88    101.96 o 
  -1   2  12      510.31      502.17     98.47 o 
   0   2  12        5.07      121.26     63.16 o 
   1   2  12      464.81      541.07     51.54 o 
   2   2  12      542.69      699.13     45.28 o 
   3   2  12       13.67       77.31     45.83 o 
   4   2  12       36.97       96.90     42.61 o 
   5   2  12      583.08      640.31     46.33 o 
   6   2  12      311.74      343.20     55.35 o 
   7   2  12       24.46       44.09     56.46 o 
   8   2  12      119.02      119.00     60.66 o 
   9   2  12       74.82      153.90     66.67 o 
  10   2  12       96.18       84.80     71.22 o 
  11   2  12       35.02       80.99     86.43 o 
  12   2  12        5.73      127.36    113.74 o 
 -13   3  12       47.50      190.53    100.52 o 
 -12   3  12       86.88      206.31     88.54 o 
 -11   3  12      247.37      290.37     84.09 o 
 -10   3  12      312.61      446.60     79.74 o 
  -9   3  12       17.45       41.13     87.49 o 
  -8   3  12      114.31      161.08     69.02 o 
  -7   3  12      638.85      707.13     67.65 o 
  -6   3  12      220.80      297.08     62.79 o 
  -5   3  12       75.37       31.09     67.04 o 
  -4   3  12     1033.01      888.89    137.56 o 
  -3   3  12      840.20      610.41    205.28 o 
  -2   3  12       74.21       37.99     55.95 o 
  -1   3  12      126.86      139.17    100.55 o 
   0   3  12     1432.79     1392.10    113.12 o 
   1   3  12      666.88      567.58    103.05 o 
   2   3  12       53.53       -6.05    101.51 o 
   3   3  12      958.89      898.71     58.69 o 
   4   3  12      781.48      940.08    100.23 o 
   5   3  12      127.28      302.50     61.45 o 
   6   3  12       54.44       78.46     63.67 o 
   7   3  12      606.72      757.58     64.15 o 
   8   3  12      321.33      331.32     65.86 o 
   9   3  12        5.02       57.49     68.28 o 
  10   3  12       34.24      109.56     75.39 o 
  11   3  12      311.26      353.30     82.07 o 
 -12   4  12       48.24      182.80    119.00 o 
 -11   4  12        0.05      141.86    113.82 o 
 -10   4  12       44.45      115.69    107.86 o 
  -9   4  12       82.59       88.58    103.25 o 
  -8   4  12       85.03      212.43    136.16 o 
  -7   4  12       52.39       92.16     92.90 o 
  -6   4  12       57.75       41.56     77.89 o 
  -5   4  12      174.87      190.36     96.49 o 
  -4   4  12        8.49      -16.01    113.44 o 
  -3   4  12       65.47       49.10    143.24 o 
  -2   4  12       87.24       65.88    111.36 o 
  -1   4  12      713.20      657.65    115.11 o 
   0   4  12      156.26      138.15    109.79 o 
   1   4  12      146.26       96.96    114.78 o 
   2   4  12      120.23       89.88    119.61 o 
   3   4  12      115.74      152.96    125.74 o 
   4   4  12        4.32      -22.62    128.20 o 
   5   4  12       51.96      101.45    133.47 o 
   6   4  12      273.46      266.69     97.71 o 
   7   4  12        3.80       87.42    101.07 o 
   8   4  12        0.11      151.43    158.02 o 
   9   4  12       20.55      125.94     93.28 o 
  10   4  12       18.26       48.07    121.18 o 
  -9   5  12       31.73       62.16    112.61 o 
  -8   5  12        0.46      -16.07    143.81 o 
  -7   5  12      109.19      234.25     92.18 o 
  -6   5  12      291.08      281.70     89.42 o 
  -5   5  12       18.99      -23.35    112.09 o 
  -4   5  12       68.35      137.54    102.82 o 
  -3   5  12      285.19      313.23    101.40 o 
  -2   5  12      228.23      201.85    123.35 o 
  -1   5  12        3.06       97.40    119.89 o 
   0   5  12      364.71      480.69     92.34 o 
   1   5  12      115.63       62.38    137.68 o 
   2   5  12        0.06      146.90    139.29 o 
   3   5  12       60.39      233.63    141.69 o 
   4   5  12       61.28      159.87    145.69 o 
   5   5  12       38.28      227.74    157.01 o 
   6   5  12      114.55       28.59    157.90 o 
   7   5  12       40.96      108.86    114.94 o 
  -4   6  12       14.03      196.05    108.34 o 
  -3   6  12      132.80      162.99    142.07 o 
  -2   6  12      291.10      345.39    141.52 o 
  -1   6  12      223.87      291.29    103.92 o 
   0   6  12        3.93       95.84    138.14 o 
   1   6  12      300.16      165.95    105.52 o 
 -14   1  13      191.09      181.45     81.96 o 
 -13   1  13      204.11      211.52     76.12 o 
 -12   1  13        3.88       65.15     69.70 o 
 -11   1  13      134.98      164.88     66.57 o 
 -10   1  13      707.17      681.86     66.30 o 
  -9   1  13      245.10      299.05     61.46 o 
  -8   1  13       17.71       61.20     64.35 o 
  -7   1  13     1136.29     1159.56     60.59 o 
  -6   1  13      548.03      557.07     64.58 o 
  -5   1  13       58.23       94.99     71.86 o 
  -4   1  13      574.70      495.38     78.26 o 
  -3   1  13     1186.49     1103.09     78.97 o 
  -2   1  13      108.72      203.56     69.16 o 
  -1   1  13       61.63       78.46     65.56 o 
   0   1  13      281.75      278.47     48.89 o 
   1   1  13     1470.03     1461.01     61.50 o 
   2   1  13       51.37      120.54     39.85 o 
   3   1  13      185.11      155.75     40.17 o 
   4   1  13      553.87      575.84     47.64 o 
   5   1  13      514.12      514.08     43.98 o 
   6   1  13       46.82       30.10     44.44 o 
   7   1  13        4.05       46.39     46.84 o 
   8   1  13     1054.31     1063.19     66.44 o 
   9   1  13      132.07      202.88     76.02 o 
  10   1  13        2.73      120.65     81.11 o 
  11   1  13      118.55      212.68     87.55 o 
  12   1  13      183.77      198.95     94.49 o 
 -14   2  13        5.11      104.33    172.73 o 
 -13   2  13       40.85      171.23     91.17 o 
 -12   2  13      195.71      280.81     74.65 o 
 -11   2  13      162.42      214.60     68.80 o 
 -10   2  13       18.62       49.13     62.90 o 
  -9   2  13      398.44      331.22     61.90 o 
  -8   2  13      800.84      836.07     61.37 o 
  -7   2  13      275.25      344.87     56.23 o 
  -6   2  13       15.93       78.81     57.87 o 
  -5   2  13      717.31      684.70     58.32 o 
  -4   2  13     1692.40     1810.99    119.17 o 
  -3   2  13      519.69      636.07    109.97 o 
  -2   2  13     1388.05     1257.66    114.90 o 
  -1   2  13     1523.77     1578.98    111.92 o 
   0   2  13      926.26     1030.12     73.16 o 
   1   2  13       55.21      126.67     52.64 o 
   2   2  13      849.78      805.89     47.83 o 
   3   2  13     1914.87     1975.58     53.93 o 
   4   2  13      351.20      342.47     54.68 o 
   5   2  13      370.17      345.01     62.59 o 
   6   2  13      661.19      687.13     58.81 o 
   7   2  13      581.26      652.51     62.58 o 
   8   2  13       17.49       93.93     64.09 o 
   9   2  13       98.58      134.57     68.70 o 
  10   2  13      133.91      233.01     74.74 o 
  11   2  13       89.11       72.92     89.94 o 
 -13   3  13        6.80       74.76    117.81 o 
 -12   3  13       21.09       75.41    159.41 o 
 -11   3  13       62.32      116.08    111.28 o 
 -10   3  13        1.51       44.08     81.84 o 
  -9   3  13       23.63       50.82     76.59 o 
  -8   3  13       15.56       61.28     83.40 o 
  -7   3  13       28.92       42.40     66.53 o 
  -6   3  13       32.67      111.27     87.25 o 
  -5   3  13       28.33       64.97    120.08 o 
  -4   3  13        0.68       51.32    110.15 o 
  -3   3  13        0.06      139.84    112.59 o 
  -2   3  13      319.43      359.05    112.17 o 
  -1   3  13       97.74       37.94    104.61 o 
   1   3  13       10.60       37.01     73.09 o 
   2   3  13       67.75      -10.98    104.01 o 
   3   3  13       23.26       37.90     66.98 o 
   4   3  13        0.97       17.87     69.87 o 
   5   3  13        0.01       59.03     64.28 o 
   6   3  13       17.51       26.14     76.70 o 
   7   3  13        1.51       29.01     71.22 o 
   8   3  13       12.95       47.48     67.22 o 
   9   3  13        1.79       39.83     82.44 o 
  10   3  13        1.47       79.19     88.72 o 
 -11   4  13      198.09      248.10     97.77 o 
 -10   4  13       55.55      150.25     93.31 o 
  -9   4  13      218.41      208.90    109.98 o 
  -8   4  13      346.09      349.99    105.13 o 
  -7   4  13       93.32      256.23    165.31 o 
  -6   4  13        0.55       28.84     93.98 o 
  -5   4  13      314.52      298.13    129.78 o 
  -4   4  13      490.60      535.06    126.19 o 
  -3   4  13      150.49      186.31    124.28 o 
  -2   4  13      550.04      658.46    122.52 o 
  -1   4  13      125.68      151.69    116.57 o 
   0   4  13      568.50      623.89     87.18 o 
   1   4  13        1.51       76.63     83.47 o 
   2   4  13      351.98      453.82    130.52 o 
   3   4  13      397.19      275.17    132.76 o 
   4   4  13      150.91      207.18    137.31 o 
   5   4  13       12.82       59.10     98.57 o 
   6   4  13      192.80      270.14    105.32 o 
   7   4  13      325.93      365.02     90.37 o 
   8   4  13       12.29       76.82     93.34 o 
  -8   5  13        4.86       68.70    112.43 o 
  -7   5  13      189.11      143.62     95.90 o 
  -6   5  13      230.14      262.36     94.05 o 
  -5   5  13        4.67       21.40     88.14 o 
  -3   5  13      225.98      261.21    133.45 o 
  -2   5  13      139.35      241.22    131.79 o 
  -1   5  13        0.65      121.02    127.31 o 
   0   5  13       74.15       62.72     93.20 o 
   1   5  13      367.42      294.93     96.80 o 
   2   5  13      216.58      307.52    150.21 o 
   3   5  13       20.40      185.02    146.79 o 
   4   5  13      187.39      232.01    155.43 o 
   5   5  13      171.42      153.91    165.75 o 
 -14   0  14        6.07       47.02    117.78 o 
 -13   0  14       96.55      109.46    110.82 o 
 -12   0  14      189.31      249.80    105.45 o 
 -11   0  14      498.94      687.53    101.35 o 
 -10   0  14      212.76      337.95     96.21 o 
  -9   0  14        0.95       48.61     90.56 o 
  -8   0  14      309.94      432.45     88.75 o 
  -7   0  14     1003.67     1254.26    125.51 o 
  -6   0  14     1364.22     1216.74     90.75 o 
  -5   0  14       23.83      149.04    121.77 o 
  -4   0  14      778.99      600.60    117.85 o 
  -3   0  14     1452.10     1637.95    119.39 o 
  -2   0  14      645.25      671.03    106.67 o 
  -1   0  14      154.70      113.09     96.77 o 
   0   0  14      805.27      770.84     58.19 o 
   1   0  14      428.00      518.87     96.91 o 
   2   0  14        9.64      -19.76     89.56 o 
   3   0  14      433.42      455.06     71.84 o 
   4   0  14      897.40      932.12     75.09 o 
   5   0  14       11.00       73.24     70.20 o 
   6   0  14      936.32      958.89    122.58 o 
   7   0  14      123.80      258.27    122.40 o 
   8   0  14      250.69      329.62    131.72 o 
   9   0  14        0.17       87.21    136.85 o 
  10   0  14      338.19      408.54    152.24 o 
  11   0  14      143.71      246.72    162.46 o 
 -14   1  14        4.64       31.04     96.79 o 
 -13   1  14      121.52      127.65     77.76 o 
 -12   1  14        5.56       42.12     85.78 o 
 -11   1  14       40.07      102.40     97.99 o 
 -10   1  14       49.40       57.38     76.35 o 
  -9   1  14      246.66      246.99     65.28 o 
  -8   1  14       64.00       49.13     60.70 o 
  -7   1  14      163.38      178.94     59.55 o 
  -6   1  14      360.25      338.58     67.12 o 
  -5   1  14       80.06       97.64     75.67 o 
  -4   1  14       82.86       88.61     78.81 o 
  -3   1  14        7.99       46.26     76.61 o 
  -2   1  14      536.23      380.93     94.70 o 
  -1   1  14       59.11      142.25     70.37 o 
   0   1  14       14.31       43.00     50.49 o 
   1   1  14      174.75      164.92     50.96 o 
   2   1  14      206.54      147.13     51.71 o 
   3   1  14        9.42       75.59     42.46 o 
   4   1  14       81.42       65.71     39.84 o 
   5   1  14      265.72      169.19     45.67 o 
   6   1  14      153.18      153.70     48.01 o 
   7   1  14       28.69       95.36     55.24 o 
   8   1  14      242.51      209.96     75.01 o 
   9   1  14      217.97      106.51     98.59 o 
  10   1  14       60.99      112.72    103.18 o 
  11   1  14        4.67       88.66    157.41 o 
 -13   2  14        4.01       72.91    117.46 o 
 -12   2  14      104.90      107.88     90.53 o 
 -11   2  14        1.86       62.20     84.50 o 
 -10   2  14       61.45       82.79     67.26 o 
  -9   2  14       20.55       87.30     72.11 o 
  -8   2  14       76.95       89.63     67.47 o 
  -7   2  14      103.30      100.41     57.86 o 
  -6   2  14        1.06       63.40     68.18 o 
  -5   2  14      151.51      176.92     59.26 o 
  -4   2  14       68.12      105.31     71.17 o 
  -3   2  14      624.37      524.45    115.70 o 
  -2   2  14       25.70       77.94    105.93 o 
  -1   2  14      425.30      491.39    110.76 o 
   0   2  14      408.83      519.94     58.73 o 
   1   2  14      320.99      327.48     57.89 o 
   2   2  14        6.42       37.51     55.69 o 
   3   2  14      652.77      718.15     53.00 o 
   4   2  14      525.49      410.08     64.55 o 
   5   2  14       33.36       62.25     95.04 o 
   6   2  14       74.16       29.49     59.29 o 
   7   2  14      261.99      263.02     64.09 o 
   8   2  14       95.17      211.55     67.98 o 
   9   2  14        8.01       66.65     83.65 o 
  10   2  14       43.38       67.85     78.51 o 
 -12   3  14      101.34      252.84    121.52 o 
 -11   3  14       30.92      211.64    167.11 o 
 -10   3  14      218.99      196.42     91.25 o 
  -9   3  14      410.20      406.38    109.54 o 
  -8   3  14       93.25      186.48    101.79 o 
  -7   3  14      175.31      260.30     98.77 o 
  -6   3  14      848.53      888.71     99.22 o 
  -5   3  14      721.50      821.35    134.89 o 
  -4   3  14      148.76      206.06    120.58 o 
  -3   3  14       27.47      165.00    120.12 o 
  -2   3  14     1742.83     1812.51    133.48 o 
  -1   3  14      581.82      736.17    119.35 o 
   0   3  14      162.75      174.04     77.91 o 
   1   3  14      843.66      851.49     83.74 o 
   2   3  14      917.59      952.43     84.97 o 
   3   3  14       42.56      147.57    116.13 o 
   4   3  14       76.29       78.14     89.30 o 
   5   3  14      998.98     1023.96    113.09 o 
   6   3  14      353.94      458.94     99.38 o 
   7   3  14        8.86       50.06    102.78 o 
   8   3  14      139.62      260.76     88.95 o 
   9   3  14      352.83      330.97     96.65 o 
 -10   4  14       15.80      -21.63    169.03 o 
  -9   4  14       74.47      218.99    162.65 o 
  -8   4  14       50.03       77.69    109.12 o 
  -7   4  14      114.20      164.09    105.29 o 
  -6   4  14        2.48       70.03     98.48 o 
  -5   4  14      101.80       76.56    134.36 o 
  -4   4  14      248.28       -6.39    129.69 o 
  -3   4  14      282.71      349.44    129.48 o 
  -2   4  14      134.18       83.46    123.04 o 
  -1   4  14      223.78      196.47    124.18 o 
   0   4  14       73.98      148.23     88.86 o 
   1   4  14       91.21       14.41     88.52 o 
   2   4  14       34.84       -7.34    130.74 o 
   3   4  14      213.14      181.94    135.48 o 
   4   4  14      120.08       76.04    141.18 o 
   5   4  14        0.71      145.18    146.03 o 
   6   4  14       24.52      100.98    154.38 o 
   7   4  14       31.58       64.65     93.03 o 
  -6   5  14       48.43      124.05    110.90 o 
  -5   5  14       76.36       70.80    108.36 o 
  -4   5  14       22.19       82.10    139.77 o 
  -3   5  14       24.12      125.90    141.70 o 
  -2   5  14      271.73      215.84    137.19 o 
  -1   5  14       11.68       52.50     98.76 o 
   0   5  14        7.05       82.89     99.78 o 
   1   5  14      188.92      266.72    124.59 o 
   2   5  14       84.59       64.08    102.54 o 
   3   5  14       52.52       71.01    153.39 o 
 -13   1  15        1.73      141.33    118.67 o 
 -12   1  15      235.44      240.45     79.67 o 
 -11   1  15      115.36      251.95     74.83 o 
 -10   1  15        4.31       38.87     70.21 o 
  -9   1  15      333.61      392.00     78.47 o 
  -8   1  15      784.28      860.78     72.01 o 
  -7   1  15       56.28      138.78     62.98 o 
  -6   1  15       97.63      175.26     69.86 o 
  -5   1  15     1689.80     1525.16    106.64 o 
  -4   1  15      786.32      864.53     88.97 o 
  -3   1  15       48.40      183.86     81.54 o 
  -2   1  15     1010.55     1094.85     86.36 o 
  -1   1  15     1803.55     1761.70     87.32 o 
   0   1  15      653.97      744.31     78.72 o 
   1   1  15      384.15      303.23     57.25 o 
   2   1  15      716.33      720.18     59.72 o 
   3   1  15      570.23      600.36     55.41 o 
   4   1  15       82.11       87.14     59.15 o 
   5   1  15      220.86      224.31     54.89 o 
   6   1  15      497.78      480.83     67.04 o 
   7   1  15      138.17      241.39     94.59 o 
   8   1  15       42.52      105.37     95.73 o 
   9   1  15       52.56      111.09    101.80 o 
  10   1  15      120.31       29.84    108.45 o 
 -12   2  15        0.89      100.99     94.37 o 
 -11   2  15      179.64      156.52     90.02 o 
 -10   2  15      163.39      213.85     86.37 o 
  -9   2  15       16.08      103.06     99.47 o 
  -8   2  15      112.99       -4.43     77.51 o 
  -7   2  15      404.41      420.60     63.60 o 
  -6   2  15      295.47      339.77     60.30 o 
  -5   2  15       26.88      135.93     63.65 o 
  -4   2  15     1207.81     1008.38     81.56 o 
  -3   2  15      371.10      414.28    121.19 o 
  -2   2  15       52.22      126.48    115.14 o 
  -1   2  15        0.51       67.98    113.13 o 
   0   2  15      448.49      368.20     62.11 o 
   1   2  15      484.01      469.83     63.00 o 
   2   2  15      100.78      115.63     60.40 o 
   3   2  15      221.10      159.27     77.95 o 
   4   2  15      179.34      130.70     66.78 o 
   5   2  15      154.25      154.31     61.32 o 
   6   2  15       16.61       56.47     72.58 o 
   7   2  15      149.51      154.94     67.75 o 
   8   2  15      213.09      278.38     82.35 o 
   9   2  15       71.25       86.76     87.04 o 
 -10   3  15       26.86      173.29    118.51 o 
  -9   3  15        3.55       29.13    158.54 o 
  -8   3  15        0.36       28.24    152.33 o 
  -7   3  15        0.74       41.91    102.63 o 
  -6   3  15       38.34       94.21     97.99 o 
  -5   3  15       66.13       55.65    130.80 o 
  -4   3  15       40.54       17.02    128.33 o 
  -3   3  15        6.43       79.37    121.91 o 
  -2   3  15        4.99       58.90    120.71 o 
  -1   3  15       62.99       61.40    120.21 o 
   0   3  15       12.38       38.75     80.11 o 
   1   3  15        0.76       32.66     79.59 o 
   2   3  15       14.70       78.14     81.15 o 
   6   3  15       12.63       86.66    103.58 o 
   7   3  15        0.27       83.85     88.08 o 
   8   3  15        2.28       67.21    112.57 o 
  -8   4  15        4.09       62.46    115.28 o 
  -7   4  15      136.32      317.59    111.61 o 
  -6   4  15      266.40      340.21    119.21 o 
  -4   4  15      189.20       10.20    137.87 o 
  -3   4  15      169.93      136.30    137.02 o 
  -2   4  15      195.43      435.77    137.81 o 
  -1   4  15        0.95       61.64    130.94 o 
   0   4  15      271.34      289.89    158.80 o 
   1   4  15      227.88      241.46     93.89 o 
   2   4  15       27.94       54.82     93.48 o 
   3   4  15       57.13      139.32    137.78 o 
   4   4  15      132.38      298.31    147.02 o 
   5   4  15      121.86      179.66    150.93 o 
 -12   0  16        4.73      195.62    115.39 o 
 -11   0  16       59.07      133.31    112.27 o 
 -10   0  16      357.62      386.11    109.52 o 
  -9   0  16       84.89      269.44    103.77 o 
  -8   0  16       19.14       38.60    134.99 o 
  -7   0  16     1011.18      814.96    138.21 o 
  -6   0  16      422.07      543.93     95.75 o 
  -5   0  16       48.12       16.23    133.39 o 
  -4   0  16       76.55      -14.49    125.41 o 
  -3   0  16     1040.41      855.34    125.99 o 
  -2   0  16      550.29      693.82    119.64 o 
  -1   0  16       75.16       83.34    111.88 o 
   0   0  16        2.89       12.36    109.92 o 
   1   0  16     1622.86     1722.46    123.91 o 
   2   0  16      707.27      744.63    113.40 o 
   3   0  16       81.23      156.57    108.07 o 
   4   0  16      167.34       70.23     81.50 o 
   5   0  16      733.26      707.89     88.88 o 
   6   0  16      287.75      302.02     86.41 o 
   7   0  16      424.98      500.84    148.75 o 
   8   0  16      542.96      456.21     94.81 o 
   9   0  16      274.17      291.21    160.34 o 
 -11   1  16       58.32      119.48     79.42 o 
 -10   1  16       40.79       44.12     84.21 o 
  -9   1  16        8.44       32.65     80.74 o 
  -8   1  16        3.37       44.29     78.49 o 
  -7   1  16        2.49       48.17     66.06 o 
  -6   1  16       89.52       22.27     73.70 o 
  -5   1  16        2.58       31.00     85.36 o 
  -4   1  16      177.43      166.47     90.96 o 
  -3   1  16       10.10       51.33     86.76 o 
  -2   1  16       16.97       62.87    120.87 o 
  -1   1  16      196.07      236.82     82.89 o 
   0   1  16      228.88      277.83     80.28 o 
   1   1  16        0.68       87.51     76.50 o 
   2   1  16       80.41      102.27     74.94 o 
   3   1  16      253.03      265.79     77.46 o 
   4   1  16      106.78      119.88     58.55 o 
   5   1  16        0.07       25.34    122.60 o 
   6   1  16      155.12       85.68     74.23 o 
   7   1  16       21.83       -4.09     98.99 o 
   8   1  16        1.87       39.36    103.04 o 
 -10   2  16       84.54      119.23     91.02 o 
  -9   2  16      117.57      174.03     87.50 o 
  -8   2  16        1.10       16.28     99.02 o 
  -7   2  16       72.01       91.14     93.49 o 
  -6   2  16       48.57      207.75     77.02 o 
  -5   2  16      502.88      472.96    125.03 o 
  -4   2  16      102.30       76.76    125.62 o 
  -3   2  16       12.75      143.16    125.56 o 
  -2   2  16      220.11      214.85    122.30 o 
  -1   2  16      128.27      115.70     77.26 o 
   0   2  16        7.87       18.55     64.58 o 
   1   2  16       71.09      178.84     79.71 o 
   2   2  16      232.12      167.58     81.72 o 
   3   2  16        0.25       -1.16    118.07 o 
   4   2  16       31.78       18.27     84.16 o 
   5   2  16      149.79      197.55     75.26 o 
   6   2  16       50.35      108.66     96.52 o 
   7   2  16       18.56       -6.25    134.11 o 
   8   2  16      142.37      253.23    106.66 o 
  -9   3  16       87.96      146.12    119.33 o 
  -8   3  16      297.72      318.97    116.02 o 
  -7   3  16      398.11      412.04    111.91 o 
  -6   3  16        1.48      158.53    145.38 o 
  -5   3  16       64.96      129.14    137.35 o 
  -4   3  16      770.66      962.01    146.41 o 
  -3   3  16     1252.08     1255.94    144.18 o 
  -2   3  16      223.35      279.16    133.78 o 
  -1   3  16      354.57      397.03     88.86 o 
   0   3  16      823.13      949.77     92.07 o 
   1   3  16      290.69      341.87    122.58 o 
   2   3  16       40.29       53.91     89.05 o 
   3   3  16      708.10      754.20     96.18 o 
   4   3  16      513.81      474.28     96.49 o 
   5   3  16        3.55       21.85    140.53 o 
   6   3  16       68.26      124.44     89.65 o 
  -5   4  16       11.13      139.20    149.41 o 
  -4   4  16       51.16       56.57    145.14 o 
  -3   4  16      129.32       64.38    139.90 o 
  -2   4  16        5.13       36.61    140.51 o 
  -1   4  16       85.99       59.96    138.63 o 
   0   4  16       27.60       12.66    140.61 o 
   1   4  16      146.56       58.72     97.19 o 
   2   4  16       22.94      122.28     99.51 o 
   3   4  16        2.39      114.92    101.89 o 
 -10   1  17      119.35      176.22     81.46 o 
  -9   1  17       26.69       71.45     87.01 o 
  -8   1  17        2.70       38.27     82.76 o 
  -7   1  17      239.77      299.68     72.12 o 
  -6   1  17      311.78      330.39     80.53 o 
  -5   1  17       12.84       43.51    122.78 o 
  -4   1  17      217.64      202.66    137.10 o 
  -3   1  17      583.66      608.51     97.15 o 
  -2   1  17      158.45      235.77     91.55 o 
  -1   1  17      268.35      177.68     89.45 o 
   0   1  17      423.66      479.49     88.57 o 
   1   1  17      434.66      525.59     86.77 o 
   2   1  17        0.57       41.00     83.14 o 
   3   1  17      456.96      398.78     85.31 o 
   4   1  17      483.88      562.87    128.61 o 
   5   1  17      131.14      207.48     78.18 o 
   6   1  17      196.41      110.45     81.08 o 
   7   1  17       59.53       64.74     84.12 o 
  -9   2  17      313.65      278.95    121.77 o 
  -8   2  17      247.91      335.75    116.87 o 
  -7   2  17        6.58       43.54    110.53 o 
  -6   2  17      343.51      233.70    107.13 o 
  -5   2  17      391.82      379.74    147.17 o 
  -4   2  17        4.95       42.09    135.41 o 
  -3   2  17       73.48      139.44    133.15 o 
  -2   2  17      574.94      554.11    135.95 o 
  -1   2  17      527.45      477.84    132.65 o 
   0   2  17       15.94       61.49    126.33 o 
   1   2  17      163.19      264.80    129.63 o 
   2   2  17      376.90      290.07    130.84 o 
   3   2  17      195.90      231.01    130.25 o 
   4   2  17       58.41      128.89    131.01 o 
   5   2  17      158.40      152.89    144.54 o 
   6   2  17      350.02      239.33     85.93 o 
  -7   3  17        0.74        9.45    115.40 o 
  -6   3  17        0.34       50.22    154.11 o 
  -5   3  17        0.21      109.30    146.00 o 
  -4   3  17        0.11       27.35    141.01 o 
  -3   3  17       22.69       51.12    138.98 o 
  -2   3  17       85.54       65.44    137.12 o 
  -1   3  17        0.09        6.52     90.90 o 
   0   3  17       25.92       38.30     91.05 o 
   1   3  17       34.54       -6.78     92.08 o 
   2   3  17        1.20       -3.31    129.16 o 
   3   3  17        0.04      102.45    139.61 o 
  -8   0  18      374.08      361.28    158.83 o 
  -7   0  18       28.94      142.56    150.27 o 
  -6   0  18       13.57       29.50    105.87 o 
  -5   0  18      489.22      445.71    161.19 o 
  -4   0  18      660.94      453.73    150.53 o 
  -3   0  18       29.62      168.19    144.40 o 
  -2   0  18       23.01       -8.40    137.99 o 
  -1   0  18      528.72      434.96    134.91 o 
   0   0  18      455.40      300.57    127.46 o 
   1   0  18       18.95       44.85    127.66 o 
   2   0  18      175.33      122.74    124.86 o 
   3   0  18      179.46      183.24    128.21 o 
   4   0  18       51.46       64.79    126.46 o 
   5   0  18        1.32       48.21    128.34 o 
  -8   1  18       14.50       21.22    109.87 o 
  -7   1  18      244.26      141.63     76.91 o 
  -6   1  18      264.05      234.61     86.06 o 
  -5   1  18        0.81        4.04     98.29 o 
  -4   1  18       93.30      106.21    145.50 o 
  -3   1  18      173.22      160.90    100.91 o 
  -2   1  18      162.76      170.54     97.94 o 
  -1   1  18        0.97       12.13     94.92 o 
   0   1  18       11.85       80.96    132.18 o 
   1   1  18       89.04       54.22     91.45 o 
   2   1  18      101.09       54.33     90.45 o 
   4   1  18       46.68       12.73    130.45 o 
   5   1  18       13.87       23.04     99.84 o 
  -6   2  18        2.28       16.68    113.23 o 
  -5   2  18       73.29      109.97    154.10 o 
  -4   2  18       61.19      114.64    144.31 o 
  -3   2  18      101.55      116.85    139.72 o 
  -2   2  18       17.38       28.15    142.00 o 
  -1   2  18       40.83       60.64    138.44 o 
   0   2  18       66.11       -8.57    137.85 o 
   2   2  18        2.03       46.37    137.38 o 
   3   2  18       63.54       36.97    138.93 o 
  -4   1  19       23.65      151.22    157.96 o 
  -3   1  19       21.68       46.93    149.46 o 
  -2   1  19      332.36      411.11    108.08 o 
  -1   1  19      174.80      255.78    104.03 o 
   0   1  19      116.51      198.42    106.19 o 
   1   1  19      141.31       28.83    141.03 o 
                                                 
